# Supplementary material for: Integrative genomic and spatial transcriptomic analysis elucidates the oligodendrocyte‐mediated etiology of epileptic cortical thinning
Source: Epilepsia Open. 2026 Mar 26;11(3):895–911. doi: 10.1002/epi4.70251 (PMC13238687; doi:10.1002/epi4.70251)
Supplement: Supplementary file 1 — Table S1: Genome‐wide significant SNPs associated with epilepsy‐related cortical thinning (F‐EpiCortex). Table S2: MAGMA gene‐based association analysis results for F‐EpiCortex. Table S3: MAGMA tissue‐specific expression enrichment analysis. Table S4: MAGMA gene set enrichment analysis (MSigDB C5 GO terms). Table S5: Cell‐type specific Mendelian randomization (csMR) results with MAGMA validation. Table S6: Spatial transcriptomic validation of dual‐FDR validated genes using gsMap. [file EPI4-11-895-s001.xlsx]

## Sheet: Table S1
Table S1. Genome-wide significant SNPs associated with epilepsy-related cortical thinning (F-EpiCortex)
SNP	CHR	BP	A1	A2	BETA	SE	Z	P	MAF	P_Bonferroni
rs10196501	2	27147272	A	G	0.127496	0.018987	6.7149	1.88254e-11	0.380716	6.79284e-05
rs486582	2	27104131	T	C	0.125031	0.018862	6.6287	3.38673e-11	0.393638	0.000122205
rs6547317	2	27151919	A	G	-0.125509	0.01897	-6.616	3.68991e-11	0.379722	0.000133144
rs7599286	2	27152398	T	C	-0.125429	0.018972	-6.6112	3.81171e-11	0.379722	0.000137539
rs2384511	2	27152735	G	A	-0.125402	0.018972	-6.6099	3.84597e-11	0.379722	0.000138775
rs6738528	2	27149258	T	A	0.125145	0.018965	6.5988	4.14388e-11	0.382704	0.000149525
rs1868715	4	121747970	C	T	0.129742	0.019674	6.5946	4.26371e-11	0.347913	0.000153849
rs6547318	2	27153481	A	C	-0.125027	0.018969	-6.5912	4.36291e-11	0.379722	0.000157428
rs3769134	2	27150891	G	A	0.124722	0.018978	6.5721	4.96261e-11	0.379722	0.000179067
rs509047	2	27128529	T	C	0.125136	0.019061	6.5652	5.19649e-11	0.368787	0.000187506
rs11656696	17	10033679	C	A	0.123887	0.018877	6.563	5.27413e-11	0.413519	0.000190308
rs4441421	2	27142091	G	A	-0.124879	0.019049	-6.5558	5.53512e-11	0.368787	0.000199725
rs7579579	2	27151842	C	T	0.12433	0.018978	6.5512	5.7089e-11	0.379722	0.000205996
rs1718406	3	196466874	G	T	-0.125122	0.019106	-6.5487	5.80361e-11	0.482107	0.000209414
rs2122510	4	121754769	T	C	0.132506	0.020246	6.5449	5.95188e-11	0.304175	0.000214763
rs9309558	2	27141504	C	T	0.124643	0.019072	6.5353	6.34771e-11	0.365805	0.000229046
rs6718978	2	27161591	G	A	-0.123838	0.018953	-6.5341	6.39982e-11	0.379722	0.000230927
rs877272	2	27139888	C	T	-0.12449	0.019065	-6.5297	6.58832e-11	0.365805	0.000237728
rs9309559	2	27141515	A	C	0.124426	0.019071	6.5243	6.83241e-11	0.365805	0.000246536
rs6706127	2	27140741	C	T	0.124391	0.019073	6.522	6.93877e-11	0.365805	0.000250374
rs4665918	2	27114783	C	T	0.122869	0.018861	6.5145	7.29295e-11	0.39165	0.000263154
rs11711813	3	196467338	C	T	-0.124393	0.019111	-6.509	7.56746e-11	0.479125	0.000273059
rs10033707	4	121708442	T	G	0.127766	0.019643	6.5044	7.8022e-11	0.353877	0.000281529
rs4665919	2	27115304	T	C	0.1226	0.018866	6.4985	8.11113e-11	0.392644	0.000292676
rs6534216	4	121765527	C	T	0.131871	0.020314	6.4917	8.48841e-11	0.298211	0.00030629
rs877273	2	27140022	C	T	0.123545	0.019069	6.4788	9.24249e-11	0.365805	0.0003335
rs10175737	2	27139747	C	A	0.123562	0.019073	6.4783	9.27335e-11	0.365805	0.000334613
rs877274	2	27140099	A	C	0.123543	0.019072	6.4776	9.32103e-11	0.365805	0.000336333
rs12613534	2	27138594	C	A	0.123526	0.019081	6.4739	9.55204e-11	0.364811	0.000344669
rs1992311	2	27159341	G	A	-0.122728	0.018962	-6.4724	9.64598e-11	0.378728	0.000348059
rs4665923	2	27138911	T	C	0.123435	0.019078	6.4701	9.79462e-11	0.364811	0.000353422
rs6717682	2	27069211	A	G	0.121891	0.01884	6.4698	9.8143e-11	0.395626	0.000354132
rs3739085	2	27163044	T	C	-0.122642	0.018962	-6.4678	9.94362e-11	0.378728	0.000358799
rs4316900	2	27140342	C	T	0.12333	0.019078	6.4647	1.01503e-10	0.364811	0.000366258
rs3910615	2	27131022	A	G	0.123109	0.019072	6.4549	1.08303e-10	0.366799	0.000390794
rs13390390	2	27129735	A	C	0.123042	0.01907	6.452	1.10411e-10	0.366799	0.000398401
rs34803465	2	27138285	G	A	0.123066	0.019077	6.4511	1.11033e-10	0.364811	0.000400645
rs41448746	2	27080706	A	G	0.121526	0.018844	6.4491	1.12505e-10	0.393638	0.000405957
rs12612619	2	27137671	C	T	0.122984	0.019076	6.4469	1.14155e-10	0.364811	0.000411911
rs12612520	2	27137307	C	T	0.122981	0.019077	6.4466	1.14385e-10	0.364811	0.000412738
rs7557229	2	27130891	T	C	0.122871	0.019072	6.4424	1.17584e-10	0.366799	0.000424283
rs1849078	4	121764356	A	G	0.130589	0.020274	6.4413	1.18481e-10	0.304175	0.00042752
rs6753540	2	27080134	G	A	0.121385	0.018846	6.4409	1.18745e-10	0.392644	0.00042847
rs6708148	2	27167320	A	G	-0.122027	0.018949	-6.4396	1.19795e-10	0.38171	0.000432258
rs6710065	2	27076557	C	T	0.121128	0.01885	6.426	1.30969e-10	0.392644	0.000472581
rs13029206	2	27077610	G	A	0.121075	0.018846	6.4245	1.32319e-10	0.393638	0.000477452
rs12615509	2	27098766	G	A	0.121247	0.018875	6.4238	1.32941e-10	0.390656	0.000479694
rs4665922	2	27133934	G	T	0.12241	0.019075	6.4173	1.38698e-10	0.365805	0.000500468
rs6722906	2	27080035	C	A	0.120827	0.01884	6.4131	1.42546e-10	0.393638	0.000514353
rs12618836	2	27137616	G	A	0.122313	0.019076	6.4117	1.43871e-10	0.364811	0.000519134
rs4665920	2	27128834	G	A	0.12227	0.019073	6.4107	1.44811e-10	0.365805	0.000522526
rs6811794	4	121763345	G	A	0.129939	0.020279	6.4077	1.47726e-10	0.304175	0.000533044
rs3845685	2	27130332	C	T	0.122182	0.01907	6.4071	1.48311e-10	0.366799	0.000535155
rs112523561	2	27080332	C	T	0.120626	0.018847	6.4002	1.55126e-10	0.392644	0.000559746
rs12714002	2	27134925	C	T	0.122019	0.019074	6.3972	1.58258e-10	0.365805	0.000571046
rs6707735	2	27166822	T	C	-0.121137	0.018956	-6.3904	1.65417e-10	0.378728	0.00059688
rs11887277	2	27083269	T	C	0.120183	0.018842	6.3783	1.79057e-10	0.393638	0.000646095
rs35538505	2	27126027	G	T	0.122156	0.019171	6.3718	1.86832e-10	0.358847	0.000674153
rs562311	2	27098086	G	A	0.120075	0.01885	6.3701	1.88851e-10	0.388668	0.000681436
rs6756245	2	27083489	T	C	0.119965	0.018846	6.3654	1.94764e-10	0.392644	0.000702772
rs12615423	2	27158623	G	T	0.120665	0.01897	6.3609	2.00578e-10	0.378728	0.000723751
rs3820823	2	27164806	G	A	-0.120421	0.018962	-6.3507	2.14317e-10	0.379722	0.000773327
rs729934	4	121762004	C	T	0.131971	0.020812	6.3413	2.27903e-10	0.267396	0.00082235
rs920435	2	27157788	T	C	0.120005	0.018925	6.3409	2.28385e-10	0.387674	0.000824088
rs12713992	2	27067059	A	G	0.119686	0.018878	6.3398	2.29992e-10	0.394632	0.000829887
rs13110077	4	121643726	C	T	0.137907	0.021767	6.3357	2.36337e-10	0.220676	0.000852783
rs12507970	4	121754896	A	G	0.132055	0.020853	6.3327	2.40916e-10	0.267396	0.000869304
rs115699765	4	121759783	G	A	0.132021	0.020857	6.3297	2.45618e-10	0.267396	0.000886271
rs12615303	2	27140573	C	T	0.121724	0.01925	6.3232	2.56149e-10	0.349901	0.000924269
rs4833684	4	121756622	T	C	0.131781	0.020853	6.3196	2.62322e-10	0.267396	0.000946546
rs12509870	4	121759963	T	C	0.131739	0.020854	6.3173	2.66121e-10	0.266402	0.000960253
rs12508048	4	121762135	G	A	0.131763	0.020858	6.3173	2.66237e-10	0.267396	0.00096067
rs4833686	4	121762403	T	C	0.131749	0.020858	6.3164	2.67702e-10	0.267396	0.000965956
rs4665924	2	27139305	T	C	0.121584	0.019251	6.3158	2.688e-10	0.349901	0.000969918
rs80212196	4	121756930	C	T	0.131668	0.020848	6.3157	2.68925e-10	0.26839	0.000970371
rs3739088	2	27167784	C	T	0.119841	0.018979	6.3143	2.71309e-10	0.378728	0.000978974
rs12507924	4	121707724	C	T	0.131695	0.020857	6.3143	2.71383e-10	0.266402	0.00097924
rs12500166	4	121714512	G	C	0.131661	0.020857	6.3124	2.74659e-10	0.267396	0.000991059
rs3769135	2	27168411	G	A	0.119773	0.01898	6.3106	2.7789e-10	0.378728	0.00100272
rs4665921	2	27129309	A	C	0.120488	0.019096	6.3097	2.79566e-10	0.366799	0.00100877
rs114103603	4	121761661	C	A	0.131609	0.02086	6.3092	2.80393e-10	0.267396	0.00101175
rs10518379	4	121759022	T	C	0.131075	0.020791	6.3044	2.89388e-10	0.267396	0.00104421
rs75564991	4	121714671	T	C	0.131448	0.020853	6.3036	2.90831e-10	0.267396	0.00104942
rs4833181	4	121717661	A	G	0.131428	0.020853	6.3026	2.9268e-10	0.267396	0.00105608
rs11728387	4	121758997	C	T	0.131454	0.020858	6.3024	2.93001e-10	0.267396	0.00105724
rs4833179	4	121717606	A	C	0.131431	0.020854	6.3024	2.93008e-10	0.267396	0.00105727
rs115991652	4	121753471	A	C	0.13144	0.020856	6.3023	2.93232e-10	0.267396	0.00105808
rs75539458	4	121758264	G	A	0.131427	0.020858	6.3011	2.95476e-10	0.267396	0.00106617
rs12504122	4	121714377	T	C	0.131385	0.020852	6.3009	2.95831e-10	0.267396	0.00106746
rs11734461	4	121757461	A	G	0.131421	0.020857	6.3009	2.95876e-10	0.267396	0.00106762
rs2203059	4	121717059	C	T	0.131362	0.02085	6.3003	2.97063e-10	0.267396	0.0010719
rs1949111	4	121710367	A	C	0.131381	0.020855	6.2999	2.97875e-10	0.267396	0.00107483
rs79861711	4	121711264	C	T	0.131377	0.020855	6.2997	2.98244e-10	0.267396	0.00107616
rs502751	2	27111650	C	T	0.119363	0.018948	6.2996	2.98441e-10	0.39165	0.00107687
rs78602587	4	121712665	A	G	0.131371	0.020854	6.2996	2.98472e-10	0.267396	0.00107699
rs76285173	4	121711856	A	G	0.13137	0.020854	6.2995	2.98518e-10	0.267396	0.00107715
rs78974390	4	121713004	A	C	0.131363	0.020853	6.2994	2.9878e-10	0.267396	0.0010781
rs1511303	4	121712314	C	T	0.131368	0.020854	6.2994	2.9878e-10	0.267396	0.0010781
rs78610650	4	121715089	T	G	0.13136	0.020853	6.2992	2.99134e-10	0.267396	0.00107938
rs78489243	4	121757830	T	C	0.131303	0.020846	6.2988	2.99918e-10	0.267396	0.0010822
rs116196905	4	121715773	A	C	0.131351	0.020853	6.2988	2.9992e-10	0.267396	0.00108221
rs115034578	4	121715817	T	C	0.131351	0.020853	6.2988	2.9992e-10	0.267396	0.00108221
rs76938694	4	121716026	C	A	0.131384	0.020859	6.2988	2.99924e-10	0.267396	0.00108222
rs80277954	4	121716583	G	A	0.13135	0.020853	6.2988	3.00004e-10	0.267396	0.00108251
rs78687931	4	121713203	T	C	0.131353	0.020854	6.2987	3.00129e-10	0.267396	0.00108296
rs80012666	4	121715290	C	T	0.131349	0.020853	6.2987	3.00138e-10	0.267396	0.001083
rs76243918	4	121715274	T	C	0.131348	0.020853	6.2987	3.00194e-10	0.267396	0.0010832
rs2221814	4	121717242	C	A	0.131348	0.020853	6.2987	3.00209e-10	0.267396	0.00108325
rs2221815	4	121717276	A	G	0.131348	0.020853	6.2987	3.00229e-10	0.267396	0.00108333
rs77378683	4	121716148	T	C	0.131339	0.020852	6.2986	3.00372e-10	0.26839	0.00108384
rs1511307	4	121717959	G	A	0.131344	0.020853	6.2985	3.00551e-10	0.267396	0.00108449
rs1511308	4	121718127	A	G	0.13134	0.020853	6.2984	3.00739e-10	0.267396	0.00108517
rs12507922	4	121707714	C	T	0.131334	0.020856	6.2973	3.02812e-10	0.266402	0.00109265
rs17051260	4	121713439	A	G	0.131317	0.020853	6.2972	3.03138e-10	0.267396	0.00109382
rs35018470	3	196478733	T	C	-0.120208	0.019107	-6.2914	3.14641e-10	0.473161	0.00113533
rs75630333	4	121754746	G	A	0.131204	0.020856	6.291	3.15392e-10	0.26839	0.00113804
rs2100237	4	121747335	G	A	0.126285	0.020081	6.2889	3.19804e-10	0.317097	0.00115396
rs12509993	4	121709078	G	A	0.131143	0.020855	6.2885	3.20599e-10	0.267396	0.00115683
rs920437	2	27157396	G	A	0.119306	0.018973	6.2882	3.21199e-10	0.378728	0.00115899
rs4833680	4	121733249	T	G	0.131139	0.020855	6.2881	3.21425e-10	0.267396	0.00115981
rs12509912	4	121708979	C	T	0.13113	0.020855	6.2878	3.21941e-10	0.267396	0.00116167
rs1567551	4	121736494	G	T	0.131102	0.020855	6.2864	3.24983e-10	0.267396	0.00117265
rs3804168	4	121703336	G	A	0.131066	0.02085	6.286	3.2572e-10	0.267396	0.0011753
rs150994863	4	121700904	A	C	0.131114	0.020858	6.286	3.25727e-10	0.266402	0.00117533
rs2203060	4	121720584	T	C	0.131078	0.020853	6.2857	3.26354e-10	0.26839	0.00117759
rs141052360	4	121729965	G	T	0.131072	0.020855	6.2851	3.27689e-10	0.267396	0.00118241
rs12509939	4	121708942	G	T	0.130627	0.020791	6.2828	3.32599e-10	0.267396	0.00120013
rs12508015	4	121707796	G	T	0.130986	0.020855	6.2809	3.36532e-10	0.267396	0.00121432
rs78728973	4	121700686	T	C	0.130907	0.020842	6.2809	3.36579e-10	0.267396	0.00121449
rs3804163	4	121698199	G	A	0.130975	0.020856	6.2799	3.38839e-10	0.26839	0.00122264
rs10857072	4	121683755	C	A	0.123696	0.019699	6.2794	3.39985e-10	0.348907	0.00122678
rs75558997	4	121703570	T	C	0.130924	0.020854	6.2782	3.42599e-10	0.267396	0.00123621
rs11735169	4	121706805	T	C	0.130908	0.020856	6.2769	3.45485e-10	0.267396	0.00124663
rs17051256	4	121706561	C	T	0.130899	0.020856	6.2764	3.46494e-10	0.267396	0.00125027
rs78666180	4	121706597	G	A	0.130903	0.020857	6.2763	3.46631e-10	0.267396	0.00125076
rs12508821	4	121707916	G	A	0.130892	0.020855	6.2762	3.4691e-10	0.267396	0.00125177
rs78693514	4	121708646	T	C	0.130885	0.020855	6.2761	3.47129e-10	0.267396	0.00125256
rs76094579	4	121708367	A	G	0.130885	0.020855	6.2761	3.47216e-10	0.267396	0.00125287
rs4336252	4	121734404	A	G	0.130851	0.020853	6.2748	3.5004e-10	0.267396	0.00126306
rs12499000	4	121706201	A	G	0.130844	0.020855	6.2739	3.5204e-10	0.267396	0.00127028
rs3804169	4	121703466	A	C	0.130848	0.020857	6.2737	3.52529e-10	0.267396	0.00127204
rs1949110	4	121710338	T	C	0.130818	0.020854	6.2731	3.54014e-10	0.267396	0.0012774
rs2597537	4	121748286	C	T	0.125971	0.020083	6.2724	3.55529e-10	0.317097	0.00128287
rs471905	2	27111651	A	G	0.118737	0.018936	6.2706	3.59705e-10	0.392644	0.00129794
rs80162408	4	121701455	T	G	0.130723	0.020859	6.2671	3.67811e-10	0.267396	0.00132719
rs3804165	4	121699639	C	G	0.130721	0.020859	6.267	3.68146e-10	0.267396	0.00132839
rs11098589	4	121723756	G	A	0.125827	0.020079	6.2667	3.68665e-10	0.317097	0.00133027
rs4833679	4	121725030	G	A	0.125829	0.020079	6.2666	3.69085e-10	0.317097	0.00133178
rs28831670	4	121728827	G	T	0.125803	0.020079	6.2655	3.71548e-10	0.317097	0.00134067
rs12991828	2	27082559	A	G	0.118575	0.018939	6.2609	3.828e-10	0.380716	0.00138127
rs3804164	4	121699510	T	C	0.130606	0.020862	6.2605	3.83857e-10	0.267396	0.00138508
rs17051250	4	121700507	T	C	0.130585	0.02086	6.2601	3.8485e-10	0.267396	0.00138866
rs17051251	4	121700566	C	T	0.130591	0.020861	6.26	3.84946e-10	0.267396	0.00138901
rs1912720	4	121733687	T	G	0.12568	0.020079	6.2592	3.86912e-10	0.317097	0.00139611
rs1397770	4	121734216	A	G	0.125681	0.020079	6.2592	3.87001e-10	0.317097	0.00139643
rs343190	4	121739832	T	G	0.125642	0.02008	6.2569	3.92614e-10	0.317097	0.00141668
rs843528	3	196480335	G	A	-0.119734	0.019137	-6.2565	3.93589e-10	0.473161	0.0014202
rs35021943	4	121643239	A	C	0.13578	0.021707	6.2552	3.97051e-10	0.222664	0.00143269
rs3804167	4	121703282	T	C	0.130453	0.020858	6.2544	3.98934e-10	0.267396	0.00143949
rs116691845	4	121716007	C	T	0.130651	0.020898	6.2517	4.05921e-10	0.267396	0.0014647
rs9680946	3	196469546	G	A	-0.119448	0.019113	-6.2496	4.11492e-10	0.475149	0.0014848
rs3761721	4	121702270	T	C	0.13033	0.02086	6.2479	4.15924e-10	0.267396	0.00150079
rs56402218	4	121702634	T	C	0.130306	0.020858	6.2473	4.17645e-10	0.267396	0.001507
rs55901892	4	121702697	T	C	0.130305	0.020858	6.2473	4.17742e-10	0.267396	0.00150735
rs72921534	4	121697591	C	T	0.130266	0.020856	6.2459	4.21433e-10	0.26839	0.00152067
rs1511309	4	121720771	T	C	0.123829	0.019827	6.2455	4.22546e-10	0.319085	0.00152469
rs76275344	4	121697692	C	A	0.130263	0.020859	6.245	4.23676e-10	0.26839	0.00152876
rs343187	4	121741256	A	G	0.125395	0.020081	6.2445	4.25171e-10	0.317097	0.00153416
rs343181	4	121743932	C	A	0.125368	0.020079	6.2439	4.26827e-10	0.317097	0.00154013
rs17051266	4	121743264	A	G	0.130199	0.020855	6.2431	4.29013e-10	0.267396	0.00154802
rs17051263	4	121731916	G	A	0.125028	0.020032	6.2415	4.33334e-10	0.317097	0.00156361
rs2686598	3	196487719	C	T	-0.11938	0.019131	-6.2401	4.37405e-10	0.473161	0.0015783
rs3827583	4	121699254	T	C	0.13015	0.020859	6.2396	4.38749e-10	0.26839	0.00158315
rs7613010	3	196490221	G	T	-0.119347	0.019129	-6.239	4.4026e-10	0.474155	0.00158861
rs1877215	4	121735981	T	C	0.125048	0.020051	6.2365	4.4747e-10	0.319085	0.00161462
rs3789141	4	121732124	C	T	0.125321	0.0201	6.2348	4.52213e-10	0.317097	0.00163173
rs2597540	4	121746232	T	C	0.125155	0.020084	6.2317	4.61344e-10	0.317097	0.00166468
rs2667173	4	121745551	A	G	0.125147	0.020083	6.2316	4.61585e-10	0.317097	0.00166555
rs2667172	4	121749030	T	C	0.125132	0.020082	6.2309	4.63669e-10	0.317097	0.00167307
rs1357287	3	196484967	A	G	-0.119184	0.019129	-6.2305	4.64872e-10	0.474155	0.00167741
rs1450462	4	121749676	T	G	0.125107	0.020082	6.2298	4.66936e-10	0.317097	0.00168486
rs843535	3	196473064	G	A	-0.119169	0.019131	-6.229	4.69301e-10	0.473161	0.00169339
rs7633044	3	196490643	A	G	-0.119108	0.019129	-6.2266	4.76793e-10	0.474155	0.00172043
rs3804173	4	121719923	A	G	0.124815	0.020053	6.2244	4.83468e-10	0.318091	0.00174451
rs4833675	4	121702856	C	T	0.124964	0.02008	6.2233	4.86921e-10	0.317097	0.00175697
rs1349347	4	121750787	T	G	0.124968	0.020082	6.2229	4.8798e-10	0.317097	0.00176079
rs7626805	3	196476943	C	T	-0.118987	0.019128	-6.2206	4.95185e-10	0.473161	0.00178679
rs343192	4	121738049	T	C	0.124733	0.020053	6.2202	4.96432e-10	0.319085	0.00179129
rs843531	3	196481771	T	C	-0.118986	0.019132	-6.2194	4.99103e-10	0.473161	0.00180093
rs2136997	4	121750242	G	A	0.124849	0.020082	6.217	5.06803e-10	0.317097	0.00182871
rs343184	4	121743615	T	G	0.124845	0.020082	6.2169	5.07091e-10	0.317097	0.00182975
rs4665929	2	27155849	G	T	0.118175	0.019015	6.2148	5.13827e-10	0.378728	0.00185406
rs843541	3	196475750	A	G	-0.1189	0.019132	-6.2146	5.14558e-10	0.473161	0.0018567
rs79852959	4	121670096	A	G	0.130058	0.020929	6.2143	5.15468e-10	0.264414	0.00185998
rs2948170	3	196492531	A	G	-0.118846	0.019128	-6.2131	5.19566e-10	0.475149	0.00187477
rs3804174	4	121719932	C	T	0.124599	0.020055	6.213	5.19913e-10	0.318091	0.00187602
rs860050	3	196474447	T	G	-0.118849	0.019131	-6.2123	5.22274e-10	0.473161	0.00188454
rs1403101	3	196485074	G	A	-0.118822	0.019131	-6.2111	5.26201e-10	0.473161	0.00189871
rs1486358	3	196485590	T	C	-0.118807	0.019131	-6.2103	5.28779e-10	0.473161	0.00190801
rs2686599	3	196483794	G	A	-0.11877	0.01913	-6.2084	5.35183e-10	0.473161	0.00193112
rs2686596	3	196475119	T	C	-0.118741	0.019131	-6.2067	5.41179e-10	0.473161	0.00195275
rs4833687	4	121765788	C	T	0.12951	0.020874	6.2044	5.49231e-10	0.267396	0.00198181
rs6793247	3	196483622	G	A	-0.118649	0.019126	-6.2035	5.52274e-10	0.474155	0.00199279
rs1798636	3	196476604	G	A	-0.118676	0.019131	-6.2032	5.53312e-10	0.473161	0.00199653
rs237212	4	121738182	C	T	0.124359	0.020053	6.2017	5.58713e-10	0.319085	0.00201602
rs76291603	4	121741475	G	A	0.129345	0.020862	6.1999	5.64935e-10	0.267396	0.00203847
rs1798635	3	196474289	C	T	-0.118604	0.019131	-6.1996	5.66119e-10	0.473161	0.00204274
rs1798634	3	196474287	G	A	-0.118604	0.019131	-6.1996	5.66119e-10	0.473161	0.00204274
rs2669637	3	196477369	G	A	-0.118543	0.019131	-6.1963	5.78003e-10	0.473161	0.00208563
rs3820822	2	27155862	G	A	0.117791	0.019013	6.1953	5.81735e-10	0.378728	0.00209909
rs11733915	4	121694912	T	C	0.129261	0.020868	6.1941	5.86215e-10	0.26839	0.00211526
rs4833183	4	121722607	T	C	0.124185	0.020051	6.1935	5.88256e-10	0.319085	0.00212262
rs4833184	4	121722830	A	G	0.124182	0.020051	6.1934	5.88944e-10	0.319085	0.0021251
rs844546	3	196475274	T	G	-0.118458	0.019131	-6.1918	5.94888e-10	0.473161	0.00214655
rs843540	3	196475313	C	A	-0.118458	0.019131	-6.1918	5.94888e-10	0.473161	0.00214655
rs843539	3	196474856	T	C	-0.118446	0.019131	-6.1912	5.97039e-10	0.473161	0.00215431
rs1798637	3	196476639	C	T	-0.118392	0.019131	-6.1884	6.07687e-10	0.473161	0.00219274
rs2669638	3	196477398	T	G	-0.11832	0.019123	-6.1873	6.11952e-10	0.473161	0.00220812
rs9877495	3	196483280	G	A	-0.118358	0.019131	-6.1866	6.1468e-10	0.473161	0.00221797
rs9826214	3	196478213	G	A	-0.118198	0.019131	-6.1784	6.47696e-10	0.473161	0.0023371
rs844542	3	196479303	C	T	-0.118122	0.019131	-6.1742	6.6482e-10	0.473161	0.00239889
rs1378358	17	44787312	C	T	0.142959	0.023159	6.173	6.6997e-10	0.224652	0.00241747
rs7638090	3	196476836	A	G	-0.11804	0.019131	-6.1701	6.82538e-10	0.473161	0.00246282
rs843529	3	196480595	C	T	-0.118024	0.01913	-6.1697	6.8403e-10	0.474155	0.00246821
rs1718410	3	196477660	A	G	-0.117904	0.019124	-6.1654	7.03246e-10	0.473161	0.00253755
rs843537	3	196473403	C	A	-0.117615	0.019097	-6.159	7.32279e-10	0.470179	0.00264231
rs75778110	4	121674851	T	C	0.128732	0.020908	6.1572	7.40304e-10	0.266402	0.00267126
rs74476491	4	121679810	C	T	0.128698	0.020905	6.1562	7.4489e-10	0.265408	0.00268781
rs1368889	2	27093844	A	C	0.11667	0.018954	6.1556	7.48119e-10	0.379722	0.00269946
rs199445	17	44817408	C	T	0.141541	0.023012	6.1507	7.71408e-10	0.222664	0.0027835
rs1684464	3	196485514	A	C	-0.117447	0.019114	-6.1445	8.023e-10	0.473161	0.00289497
rs11718173	3	196478378	C	T	-0.117477	0.019121	-6.144	8.04862e-10	0.475149	0.00290421
rs843530	3	196481024	T	C	-0.117542	0.019132	-6.1438	8.0548e-10	0.472167	0.00290644
rs13405539	2	27072209	C	T	0.116411	0.018961	6.1396	8.27144e-10	0.379722	0.00298461
rs199439	17	44793503	A	G	0.141187	0.023007	6.1366	8.42893e-10	0.224652	0.00304144
rs13418647	2	27074493	G	A	0.116344	0.01896	6.1364	8.43996e-10	0.379722	0.00304542
rs4665363	2	27156416	T	G	0.116503	0.018988	6.1356	8.48469e-10	0.378728	0.00306156
rs2686593	3	196477401	G	A	-0.117225	0.019119	-6.1312	8.71967e-10	0.473161	0.00314635
rs199443	17	44819565	C	T	0.140821	0.023009	6.1203	9.3375e-10	0.222664	0.00336928
rs169201	17	44790203	A	G	0.14066	0.023006	6.114	9.7148e-10	0.224652	0.00350542
rs13017554	2	27170982	C	T	-0.116124	0.019003	-6.1108	9.91101e-10	0.374751	0.00357622
rs9872035	3	196494702	C	T	-0.116985	0.019154	-6.1075	1.01206e-09	0.464215	0.00365184
rs74730415	4	121714638	C	A	0.12836	0.021024	6.1053	1.0263e-09	0.267396	0.00370323
rs3739086	2	27165202	T	C	0.115374	0.018919	6.0982	1.0729e-09	0.38171	0.00387136
rs199447	17	44812188	C	T	0.140206	0.023026	6.089	1.13586e-09	0.222664	0.00409857
rs2221813	4	121716838	T	C	0.128009	0.021024	6.0886	1.13902e-09	0.267396	0.00410996
rs199448	17	44809001	A	G	0.139991	0.023026	6.0797	1.20399e-09	0.222664	0.00434439
rs199535	17	44822662	A	G	0.139863	0.023006	6.0794	1.20642e-09	0.222664	0.00435317
rs11126784	2	27169842	C	A	-0.11534	0.01901	-6.0674	1.29992e-09	0.373757	0.00469055
rs3769136	2	27168743	C	T	-0.115879	0.019109	-6.0641	1.32735e-09	0.366799	0.0047895
rs199533	17	44828931	G	A	0.139195	0.023006	6.0504	1.44443e-09	0.222664	0.00521199
rs199451	17	44801784	G	A	0.139209	0.023025	6.0461	1.48414e-09	0.222664	0.00535526
rs199456	17	44797919	C	T	0.139074	0.023019	6.0418	1.52361e-09	0.224652	0.00549768
rs3820821	2	27155848	C	T	-0.116464	0.019289	-6.0377	1.56313e-09	0.378728	0.00564028
rs199534	17	44824213	T	G	0.138873	0.02302	6.0328	1.6116e-09	0.222664	0.00581519
rs11904656	2	27173249	G	A	-0.115087	0.019102	-6.0249	1.69214e-09	0.365805	0.00610579
rs36003774	4	121634100	G	A	0.130109	0.021617	6.0189	1.75657e-09	0.22167	0.00633828
rs4992933	2	27178972	C	A	-0.11405	0.018978	-6.0096	1.8598e-09	0.375746	0.00671079
rs199525	17	44847834	T	G	0.137938	0.02296	6.0079	1.87971e-09	0.220676	0.0067826
rs112671133	4	121730083	G	A	0.119848	0.01997	6.0015	1.95507e-09	0.317097	0.00705455
rs12105356	2	27175570	T	C	-0.114546	0.019102	-5.9964	2.01688e-09	0.366799	0.00727757
rs6745807	2	27185317	A	C	-0.114729	0.019139	-5.9947	2.03897e-09	0.359841	0.00735729
rs3769137	2	27169490	T	C	-0.114413	0.019115	-5.9855	2.1578e-09	0.366799	0.00778605
rs6547355	2	27210205	G	A	-0.113188	0.018957	-5.9707	2.3624e-09	0.38171	0.00852431
rs11897106	2	27196299	G	A	-0.113085	0.018961	-5.9642	2.45801e-09	0.38171	0.00886931
rs11688708	2	27199608	T	G	-0.112872	0.018955	-5.9548	2.60463e-09	0.380716	0.00939837
rs199516	17	44856485	C	T	-0.136451	0.022917	-5.954	2.61611e-09	0.220676	0.00943977
rs11695406	2	27178129	G	A	-0.11286	0.018994	-5.9419	2.81726e-09	0.375746	0.0101656
rs893789	2	27183970	C	T	-0.112868	0.019002	-5.9399	2.85245e-09	0.374751	0.0102926
rs7585410	2	27202120	A	G	-0.112551	0.01896	-5.9362	2.91788e-09	0.38171	0.0105287
rs3769138	2	27169540	T	G	0.113549	0.019132	5.935	2.93838e-09	0.365805	0.0106026
rs111723669	2	27066833	G	A	0.112182	0.018938	5.9235	3.15157e-09	0.38171	0.0113719
rs199514	17	44856881	G	A	-0.135837	0.022936	-5.9224	3.17299e-09	0.218688	0.0114492
rs1440042	2	27187814	G	A	-0.112333	0.018976	-5.9197	3.22599e-09	0.380716	0.0116404
rs199513	17	44856932	A	G	-0.135814	0.022949	-5.918	3.25949e-09	0.2167	0.0117613
rs199512	17	44857352	T	C	-0.135657	0.022936	-5.9145	3.3293e-09	0.219682	0.0120132
rs11687536	2	27199754	A	G	-0.112077	0.018961	-5.9108	3.40477e-09	0.380716	0.0122855
rs722911	2	27211212	A	G	-0.112044	0.018963	-5.9086	3.45048e-09	0.38171	0.0124505
rs11680032	2	27198148	C	T	-0.111834	0.018959	-5.8986	3.66564e-09	0.38171	0.0132269
rs199507	17	44858855	A	G	-0.135249	0.022937	-5.8966	3.71054e-09	0.219682	0.0133889
rs199509	17	44858728	G	A	-0.135239	0.022936	-5.8964	3.7144e-09	0.219682	0.0134028
rs35588958	4	121655414	T	G	0.12642	0.021444	5.8953	3.73989e-09	0.227634	0.0134948
rs4665930	2	27173520	C	T	0.112714	0.019121	5.8946	3.75539e-09	0.364811	0.0135507
rs6705514	2	27213937	T	C	-0.110627	0.01878	-5.8907	3.84653e-09	0.373757	0.0138796
rs71600496	4	121631056	A	G	0.127392	0.021647	5.885	3.98128e-09	0.219682	0.0143658
rs10181727	2	27171245	C	T	0.112485	0.019122	5.8826	4.03939e-09	0.364811	0.0145755
rs199506	17	44859031	A	G	-0.135025	0.022956	-5.882	4.0523e-09	0.219682	0.014622
rs70600	17	44860021	C	T	0.135194	0.022986	5.8815	4.06629e-09	0.217694	0.0146725
rs1057115	2	27172069	T	C	0.112444	0.019122	5.8803	4.09586e-09	0.364811	0.0147792
rs920433	2	27212526	A	C	-0.111429	0.018963	-5.8762	4.19666e-09	0.38171	0.0151429
rs4572551	2	27194013	T	C	-0.111536	0.018983	-5.8755	4.21683e-09	0.379722	0.0152157
rs11887401	2	27181112	G	T	-0.11157	0.018991	-5.8748	4.234e-09	0.375746	0.0152777
rs415430	17	44859144	C	T	-0.13474	0.022955	-5.8699	4.36116e-09	0.2167	0.0157365
rs430685	17	44859148	T	C	-0.13474	0.022955	-5.8699	4.3614e-09	0.2167	0.0157374
rs714513	2	27206474	T	C	-0.111164	0.01895	-5.8662	4.4601e-09	0.38171	0.0160935
rs11721741	4	121629986	A	G	0.127001	0.021651	5.8658	4.47059e-09	0.219682	0.0161314
rs199505	17	44859410	A	G	-0.134657	0.022958	-5.8653	4.4836e-09	0.217694	0.0161783
rs13020526	2	27204650	C	T	-0.111061	0.018953	-5.8597	4.63601e-09	0.38171	0.0167283
rs10191551	2	27179963	C	T	0.111764	0.019081	5.8573	4.70317e-09	0.367793	0.0169706
rs13035643	2	27173341	G	A	0.11154	0.019122	5.8332	5.43765e-09	0.364811	0.0196208
rs70602	17	44859715	T	C	-0.133797	0.022959	-5.8277	5.61953e-09	0.217694	0.0202771
rs10203050	2	27186561	C	T	0.111296	0.019105	5.8256	5.69083e-09	0.371769	0.0205344
rs199529	17	44837217	A	C	0.12944	0.02224	5.8202	5.87717e-09	0.242545	0.0212068
rs199504	17	44861003	C	T	-0.133016	0.022891	-5.8108	6.21867e-09	0.220676	0.022439
rs12616092	2	27217228	G	A	-0.110135	0.018959	-5.8092	6.27748e-09	0.38171	0.0226512
rs631312	3	39508968	G	A	0.120055	0.020698	5.8003	6.61902e-09	0.304175	0.0238836
rs11677841	2	27239949	G	T	-0.10994	0.018965	-5.7969	6.75597e-09	0.38171	0.0243778
rs2891534	2	27184446	A	G	-0.110497	0.019078	-5.7918	6.96373e-09	0.367793	0.0251274
rs7585127	2	27179371	A	G	-0.110214	0.019071	-5.7791	7.51195e-09	0.368787	0.0271056
rs893790	2	27201857	T	C	0.109602	0.018969	5.7778	7.5686e-09	0.380716	0.02731
rs1440044	2	27226954	A	G	-0.109459	0.018964	-5.7719	7.84008e-09	0.38171	0.0282896
rs35456427	2	27233467	T	C	-0.109064	0.018953	-5.7545	8.68863e-09	0.38171	0.0313515
rs4665364	2	27182155	C	T	0.109793	0.019107	5.7462	9.12774e-09	0.366799	0.0329359
rs4665365	2	27182160	G	A	0.10979	0.019109	5.7455	9.16696e-09	0.366799	0.0330774
rs13032100	2	27233859	T	C	-0.108978	0.018968	-5.7453	9.17663e-09	0.380716	0.0331123
rs13032059	2	27233789	T	C	-0.108978	0.018968	-5.7453	9.17699e-09	0.38171	0.0331136
rs11902826	2	27177545	G	A	0.109623	0.019094	5.7412	9.4032e-09	0.367793	0.0339298
rs11680633	2	27224209	T	C	-0.108811	0.018965	-5.7376	9.6045e-09	0.380716	0.0346562
rs4665366	2	27212596	G	A	0.108821	0.018972	5.736	9.69614e-09	0.380716	0.0349869
rs12468721	2	27183751	G	A	0.109587	0.019107	5.7355	9.72102e-09	0.365805	0.0350767
rs12468761	2	27183793	G	A	0.109463	0.019107	5.729	1.01005e-08	0.365805	0.0364461
rs12991124	2	27179492	G	A	0.109399	0.019104	5.7265	1.02507e-08	0.366799	0.036988
rs6716275	2	27227707	A	G	-0.108504	0.018965	-5.7214	1.05662e-08	0.38171	0.0381263
rs4833177	4	121646582	T	A	0.142944	0.025011	5.7152	1.09556e-08	0.16501	0.0395314
rs35304683	4	121647040	C	T	0.142949	0.025014	5.7148	1.09829e-08	0.16501	0.03963
rs4233714	2	27181454	A	G	0.108803	0.019101	5.6963	1.22444e-08	0.366799	0.0441818
rs1768190	3	39509440	T	C	0.116872	0.020521	5.6952	1.23254e-08	0.312127	0.0444743
rs17347051	4	121652465	T	C	0.141681	0.02502	5.6628	1.48964e-08	0.16501	0.0537511
rs13114248	4	121649078	G	A	0.141781	0.025057	5.6582	1.52925e-08	0.164016	0.0551803
rs71600500	4	121642838	G	A	0.119936	0.021273	5.6379	1.72088e-08	0.234592	0.0620949
rs2053385	2	27231145	G	A	-0.106984	0.018985	-5.6353	1.74777e-08	0.38171	0.0630652
rs34732613	2	27254796	T	C	-0.107367	0.019084	-5.626	1.84479e-08	0.379722	0.0665661
rs1004763	22	38474952	C	T	0.105648	0.018845	5.6063	2.06737e-08	0.419483	0.0745975
rs2965067	3	39503037	G	A	-0.110336	0.019724	-5.594	2.21932e-08	0.346918	0.0800806
rs1707981	3	39502506	G	T	-0.110284	0.019723	-5.5916	2.25026e-08	0.346918	0.0811969
rs2014255	3	69895022	G	A	-0.129646	0.023194	-5.5896	2.27624e-08	0.213718	0.0821341
rs11126806	2	27225144	C	A	0.106452	0.01906	5.5851	2.33521e-08	0.372763	0.0842622
rs12150284	17	10031090	C	T	0.107205	0.01921	5.5808	2.39441e-08	0.370775	0.0863984
rs645567	3	39498511	A	G	-0.103473	0.018565	-5.5736	2.49566e-08	0.485089	0.0900516
rs1768208	3	39523003	T	C	0.116715	0.020946	5.5721	2.51648e-08	0.305169	0.0908028
rs2053386	2	27244712	C	T	-0.106497	0.019127	-5.5679	2.57899e-08	0.368787	0.0930586
rs630934	3	39489619	C	A	-0.103129	0.018565	-5.5552	2.77338e-08	0.486083	0.100073
rs533577	3	39489651	C	T	-0.103076	0.018565	-5.5523	2.81995e-08	0.486083	0.101753
rs11678188	2	27247832	T	C	-0.106252	0.019137	-5.5522	2.82169e-08	0.370775	0.101816
rs6754371	2	27315064	G	A	-0.105672	0.019033	-5.552	2.82382e-08	0.390656	0.101893
rs7584145	2	27267248	A	C	-0.105966	0.019107	-5.546	2.92289e-08	0.380716	0.105468
rs1866654	2	27263122	T	C	-0.10574	0.019085	-5.5404	3.01794e-08	0.38171	0.108897
rs1278142	3	39483152	T	C	-0.102738	0.018565	-5.5341	3.12831e-08	0.486083	0.11288
rs7560144	2	27280460	A	G	-0.105638	0.01909	-5.5337	3.13488e-08	0.38171	0.113117
rs7606840	2	27243364	A	G	-0.105758	0.019113	-5.5333	3.14275e-08	0.368787	0.113401
rs35273634	4	121637449	C	T	0.136422	0.024713	5.5202	3.38602e-08	0.166004	0.122179
rs2289360	2	27302165	T	C	-0.105487	0.01911	-5.5199	3.39227e-08	0.379722	0.122404
rs1948542	4	121623873	T	C	0.125404	0.022721	5.5194	3.40211e-08	0.173956	0.122759
rs71600497	4	121635502	C	T	0.136375	0.024716	5.5177	3.43446e-08	0.166004	0.123927
rs3806520	2	27276202	G	A	-0.105247	0.019086	-5.5144	3.49974e-08	0.38171	0.126282
rs10865461	2	27292651	T	C	-0.105243	0.019092	-5.5124	3.53897e-08	0.38171	0.127698
rs13021112	2	27259794	G	A	-0.105163	0.019081	-5.5114	3.56006e-08	0.379722	0.128459
rs6547401	2	27284845	A	G	-0.105208	0.019091	-5.511	3.56882e-08	0.379722	0.128775
rs11126836	2	27273128	C	T	-0.105159	0.019087	-5.5095	3.59821e-08	0.38171	0.129835
rs10432697	2	27272052	T	C	-0.105131	0.019089	-5.5074	3.64106e-08	0.38171	0.131382
rs13014240	2	27286398	G	C	-0.105029	0.019087	-5.5026	3.74312e-08	0.38171	0.135064
rs1078809	2	27288915	C	T	-0.104891	0.01909	-5.4945	3.91738e-08	0.38171	0.141352
rs13132567	4	121639762	A	G	0.135743	0.024719	5.4914	3.98648e-08	0.166004	0.143845
rs11681562	2	27250603	A	G	-0.104889	0.019112	-5.488	4.06552e-08	0.370775	0.146697
rs1053609	2	27293150	G	T	-0.104698	0.019091	-5.4841	4.15489e-08	0.38171	0.149922
rs545397	3	39530083	T	C	0.11386	0.020764	5.4836	4.16672e-08	0.312127	0.150349
rs1513219	3	39533759	T	C	0.113773	0.020748	5.4835	4.17032e-08	0.312127	0.150479
rs478514	3	39500373	C	T	-0.101798	0.018565	-5.4834	4.17241e-08	0.485089	0.150555
rs616147	3	39534481	A	G	0.114694	0.020936	5.4784	4.29197e-08	0.305169	0.154869
rs3754734	2	27299598	G	T	-0.10454	0.019093	-5.4754	4.36613e-08	0.38171	0.157544
rs11679069	2	27270311	G	A	-0.10444	0.019085	-5.4723	4.44203e-08	0.380716	0.160283
rs79563518	3	69888242	C	A	-0.126793	0.023177	-5.4706	4.48566e-08	0.214712	0.161858
rs724265	8	8219182	G	A	0.105076	0.019217	5.4679	4.55287e-08	0.364811	0.164283
rs62252233	3	69890439	A	G	-0.126703	0.02318	-5.4661	4.60031e-08	0.214712	0.165995
rs1430604	3	69876319	G	T	-0.126347	0.023117	-5.4656	4.61459e-08	0.214712	0.16651
rs11679681	2	27298479	C	A	-0.10388	0.019015	-5.4632	4.6772e-08	0.38171	0.168769
rs35912328	4	121635163	C	T	0.134896	0.024707	5.4598	4.76754e-08	0.166004	0.172029
rs62252237	3	69893495	A	G	-0.126904	0.023259	-5.4561	4.86694e-08	0.213718	0.175615

## Sheet: Table S2
Table S2. MAGMA gene-based association analysis results for F-EpiCortex
Ensembl_ID	Symbol	Description	Biotype	CHR	Start	Stop	N_SNPs	Z	P	P_Bonferroni	P_FDR	Significance
ENSG00000138738	PRDM5	PR/SET domain 5	protein_coding	4	121606074	121844025	576	-6.9883	1.3916e-12	2.31576e-08	2.31576e-08	***
ENSG00000157851	DPYSL5	dihydropyrimidinase like 5	protein_coding	2	27070615	27173219	79	-6.6216	1.7768e-11	2.95677e-07	1.47839e-07	***
ENSG00000180370	PAK2	p21 (RAC1) activated kinase 2	protein_coding	3	196466728	196559518	100	-6.1469	3.9515e-10	6.57569e-06	2.1919e-06	***
ENSG00000084764	MAPRE3	microtubule associated protein RP/EB family member 3	protein_coding	2	27193480	27250064	32	-5.6775	6.8337e-09	0.00011372	2.62229e-05	***
ENSG00000108379	WNT3	Wnt family member 3	protein_coding	17	44839872	44910520	27	-5.6519	7.9345e-09	0.000132038	2.62229e-05	***
ENSG00000073969	NSF	N-ethylmaleimide sensitive factor, vesicle fusing ATPase	protein_coding	17	44668035	44834830	40	-5.6217	9.4548e-09	0.000157337	2.62229e-05	***
ENSG00000084693	AGBL5	AGBL carboxypeptidase 5	protein_coding	2	27265232	27293490	21	-5.3402	4.6429e-08	0.000772625	9.84419e-05	***
ENSG00000100156	SLC16A8	solute carrier family 16 member 8	protein_coding	22	38474141	38480100	7	-5.3367	4.7325e-08	0.000787535	9.84419e-05	***
ENSG00000100151	PICK1	protein interacting with PRKCA 1	protein_coding	22	38452318	38471708	24	-5.1504	1.2998e-07	0.002163	0.000240333	***
ENSG00000138028	CGREF1	cell growth regulator with EF-hand domain 1	protein_coding	2	27321757	27341995	9	-5.0743	1.945e-07	0.00323667	0.000323667	***
ENSG00000138080	EMILIN1	elastin microfibril interfacer 1	protein_coding	2	27301435	27309271	2	-5.0023	2.8322e-07	0.00471306	0.000381527	***
ENSG00000260456	C16orf95	chromosome 16 open reading frame 95	protein_coding	16	87117168	87351022	414	-4.9965	2.9187e-07	0.00485701	0.000381527	***
ENSG00000138030	KHK	ketohexokinase	protein_coding	2	27309615	27323640	11	-4.9925	2.9805e-07	0.00495985	0.000381527	***
ENSG00000119777	TMEM214	transmembrane protein 214	protein_coding	2	27255778	27264563	5	-4.7785	8.829e-07	0.0146923	0.00104945	***
ENSG00000052795	FNIP2	folliculin interacting protein 2	protein_coding	4	159690290	159829201	99	-4.7344	1.0986e-06	0.0182818	0.00121879	***
ENSG00000213699	SLC35F6	solute carrier family 35 member F6	protein_coding	2	26987152	27004099	11	-4.655	1.6203e-06	0.0269634	0.00168521	***
ENSG00000164123	SPMIP2	sperm microtubule inner protein 2	protein_coding	4	159814286	159959912	243	-4.5883	2.2343e-06	0.037181	0.00218712	***
ENSG00000123106	CCDC91	coiled-coil domain containing 91	protein_coding	12	28286182	28732883	726	-4.444	4.4146e-06	0.0734634	0.0040813	**
ENSG00000268688	ENSG00000268688			2	37068327	37068530	1	-4.374	6.0983e-06	0.101482	0.00534115	**
ENSG00000206418	RAB12	RAB12, member RAS oncogene family	protein_coding	18	8609443	8639379	60	-4.267	9.9045e-06	0.164821	0.00824104	**
ENSG00000064115	TM7SF3	transmembrane 7 superfamily member 3	protein_coding	12	27126128	27167367	70	-4.2305	1.166e-05	0.194034	0.00923972	**
ENSG00000100116	GCAT	glycine C-acetyltransferase	protein_coding	22	38203912	38213183	16	-4.1587	1.6001e-05	0.266273	0.0116885	**
ENSG00000156218	ADAMTSL3	ADAMTS like 3	protein_coding	15	84322838	84708594	550	-4.1565	1.6155e-05	0.268835	0.0116885	**
ENSG00000092108	SCFD1	sec1 family domain containing 1	protein_coding	14	31091318	31205018	137	-4.1257	1.848e-05	0.307526	0.0128136	**
ENSG00000128298	BAIAP2L2	BAR/IMD domain containing adaptor protein 2 like 2	protein_coding	22	38480896	38506677	29	-4.0608	2.4453e-05	0.406922	0.0162769	**
ENSG00000162972	MAIP1	matrix AAA peptidase interacting protein 1	protein_coding	2	200820040	200873263	63	-3.9108	4.5988e-05	0.765286	0.0294341	**
ENSG00000143994	ABHD1	abhydrolase domain containing 1	protein_coding	2	27346682	27353680	5	-3.8867	5.0813e-05	0.845579	0.0311442	**
ENSG00000170899	GSTA4	glutathione S-transferase alpha 4	protein_coding	6	52842751	52860176	55	-3.8792	5.2403e-05	0.872038	0.0311442	**
ENSG00000100142	POLR2F	RNA polymerase II, I and III subunit F	protein_coding	22	38348614	38437922	46	-3.8639	5.5793e-05	0.928451	0.0317	**
ENSG00000092140	G2E3	G2/M-phase specific E3 ubiquitin protein ligase	protein_coding	14	31028329	31089269	63	-3.858	5.7148e-05	0.951	0.0317	**
ENSG00000100106	TRIOBP	TRIO and F-actin binding protein	protein_coding	22	38093011	38172563	103	-3.8425	6.0897e-05	1	0.0323475	**
ENSG00000152944	MED21	mediator complex subunit 21	protein_coding	12	27175479	27219276	72	-3.8373	6.2203e-05	1	0.0323475	**
ENSG00000065809	FAM107B	family with sequence similarity 107 member B	protein_coding	10	14560556	14816896	516	-3.8244	6.5558e-05	1	0.0330591	**
ENSG00000145685	LHFPL2	LHFPL tetraspan subfamily member 2	protein_coding	5	77781038	78065844	243	-3.7879	7.5957e-05	1	0.0345292	**
ENSG00000100101	ENSG00000100101	novel transcript	protein_coding	22	38077680	38170137	116	-3.7847	7.6946e-05	1	0.0345292	**
ENSG00000198121	LPAR1	lysophosphatidic acid receptor 1	protein_coding	9	113635543	113800981	301	-3.7838	7.7221e-05	1	0.0345292	**
ENSG00000154479	CFAP210	cilia and flagella associated protein 210	protein_coding	2	170501935	170550943	144	-3.7783	7.8957e-05	1	0.0345292	**
ENSG00000123104	ITPR2	inositol 1,4,5-trisphosphate receptor type 2	protein_coding	12	26490342	26986131	922	-3.7779	7.9083e-05	1	0.0345292	**
ENSG00000135835	KIAA1614	KIAA1614	protein_coding	1	180882290	180920750	36	-3.7722	8.0923e-05	1	0.0345292	**
ENSG00000213160	KLHL23	kelch like family member 23	protein_coding	2	170550998	170633499	228	-3.7536	8.7164e-05	1	0.0362624	**
ENSG00000177354	C10orf71	chromosome 10 open reading frame 71	protein_coding	10	50507187	50535537	60	-3.7444	9.0406e-05	1	0.0366938	**
ENSG00000112144	CILK1	ciliogenesis associated kinase 1	protein_coding	6	52866077	52926600	52	-3.7226	9.8593e-05	1	0.039064	**
ENSG00000144362	PHOSPHO2	phosphatase, orphan 2	protein_coding	2	170550975	170558218	5	-3.6734	0.00011965	1	0.0463045	*
ENSG00000100146	SOX10	SRY-box transcription factor 10	protein_coding	22	38366693	38383429	5	-3.6336	0.00013972	1	0.0528427	*
ENSG00000211455	STK38L	serine/threonine kinase 38 like	protein_coding	12	27396901	27478892	168	-3.621	0.00014675	1	0.0531344	*
ENSG00000100139	MICALL1	MICAL like 1	protein_coding	22	38301664	38338829	30	-3.6161	0.00014951	1	0.0531344	*
ENSG00000138101	DTNB	dystrobrevin beta	protein_coding	2	25600067	25896503	190	-3.6152	0.00015007	1	0.0531344	*
ENSG00000135823	STX6	syntaxin 6	protein_coding	1	180941861	180992047	44	-3.6047	0.00015625	1	0.0541699	*
ENSG00000125888	BANF2	BANF family member 2	protein_coding	20	17674317	17716516	109	-3.5967	0.00016116	1	0.0547319	*
ENSG00000111790	FGFR1OP2	FGFR1 oncogene partner 2	protein_coding	12	27091316	27119583	45	-3.5887	0.00016619	1	0.0553114	*
ENSG00000163792	TCF23	transcription factor 23	protein_coding	2	27371872	27376378	5	-3.5546	0.00018931	1	0.0607172	*
ENSG00000124813	RUNX2	RUNX family transcription factor 2	protein_coding	6	45295894	45632086	513	-3.554	0.00018973	1	0.0607172	*
ENSG00000128346	C22orf23	chromosome 22 open reading frame 23	protein_coding	22	38339528	38349676	3	-3.5223	0.00021388	1	0.0671464	*
ENSG00000183801	OLFML1	olfactomedin like 1	protein_coding	11	7506619	7532608	46	-3.5174	0.00021789	1	0.0671464	*
ENSG00000187098	MITF	melanocyte inducing transcription factor	protein_coding	3	69788586	70017488	97	-3.5042	0.00022899	1	0.069284	*
ENSG00000196776	CD47	CD47 molecule	protein_coding	3	107762145	107809872	43	-3.4724	0.00025791	1	0.0742543	*
ENSG00000184381	PLA2G6	phospholipase A2 group VI	protein_coding	22	38507502	38601697	224	-3.4718	0.00025847	1	0.0742543	*
ENSG00000113520	IL4	interleukin 4	protein_coding	5	132009678	132018368	3	-3.4687	0.00026149	1	0.0742543	*
ENSG00000185940	KRTAP5-5	keratin associated protein 5-5	protein_coding	11	1651033	1652160	3	-3.4628	0.00026729	1	0.0742543	*
ENSG00000234237	ENSG00000234237			1	180941695	180949868	5	-3.4595	0.00027063	1	0.0742543	*
ENSG00000137821	LRRC49	leucine rich repeat containing 49	protein_coding	15	71145578	71342414	46	-3.4579	0.00027219	1	0.0742543	*
ENSG00000164815	ORC5	origin recognition complex subunit 5	protein_coding	7	103766788	103848495	144	-3.435	0.00029631	1	0.0795306	*
ENSG00000010818	HIVEP2	HIVEP zinc finger 2	protein_coding	6	143072604	143266338	242	-3.4285	0.00030348	1	0.0801621	*
ENSG00000225362	CT62	cancer/testis associated 62	lncRNA	15	71402583	71407833	5	-3.4146	0.00031941	1	0.0817123	*
ENSG00000254093	PINX1	PIN2 (TERF1) interacting telomerase inhibitor 1	protein_coding	8	10622473	10697394	261	-3.4093	0.00032559	1	0.0817123	*
ENSG00000107957	SH3PXD2A	SH3 and PX domains 2A	protein_coding	10	105348285	105615301	385	-3.4077	0.00032756	1	0.0817123	*
ENSG00000186687	LYRM7	LYR motif containing 7	protein_coding	5	130506503	130541119	56	-3.4065	0.00032899	1	0.0817123	*
ENSG00000197782	ZNF780A	zinc finger protein 780A	protein_coding	19	40575059	40596845	52	-3.3989	0.00033833	1	0.0827963	*
ENSG00000115808	STRN	striatin	protein_coding	2	37070783	37193615	148	-3.3943	0.00034403	1	0.0829711	*
ENSG00000100124	ANKRD54	ankyrin repeat domain 54	protein_coding	22	38226862	38245334	8	-3.3852	0.00035564	1	0.0845458	*
ENSG00000100129	EIF3L	eukaryotic translation initiation factor 3 subunit L	protein_coding	22	38244875	38285414	25	-3.3773	0.00036604	1	0.0857926	*
ENSG00000182319	ENSG00000182319			8	8175258	8244008	138	-3.3607	0.00038876	1	0.0898522	*
ENSG00000171056	SOX7	SRY-box transcription factor 7	protein_coding	8	10581278	10697357	355	-3.3542	0.00039804	1	0.0907368	*
ENSG00000258539	ENSG00000258539	novel transcript, METTL10-FAM53B readthrough	protein_coding	10	126305649	126480296	193	-3.3408	0.00041768	1	0.0914839	*
ENSG00000100354	TNRC6B	trinucleotide repeat containing adaptor 6B	protein_coding	22	40440821	40731812	260	-3.337	0.00042344	1	0.0914839	*
ENSG00000160305	DIP2A	disco interacting protein 2 homolog A	protein_coding	21	47878812	47989926	277	-3.3349	0.0004266	1	0.0914839	*
ENSG00000135821	GLUL	glutamate-ammonia ligase	protein_coding	1	182350839	182361341	9	-3.3318	0.00043136	1	0.0914839	*
ENSG00000106038	EVX1	even-skipped homeobox 1	protein_coding	7	27282164	27290112	3	-3.3279	0.00043756	1	0.0914839	*
ENSG00000161016	RPL8	ribosomal protein L8	protein_coding	8	146015150	146017972	2	-3.3276	0.00043801	1	0.0914839	*
ENSG00000115649	CNPPD1	cyclin Pas1/PHO80 domain containing 1	protein_coding	2	220036619	220042828	10	-3.3255	0.00044125	1	0.0914839	*
ENSG00000178074	C2orf69	chromosome 2 open reading frame 69	protein_coding	2	200775979	200820658	59	-3.321	0.00044845	1	0.0914839	*
ENSG00000162946	DISC1	DISC1 scaffold protein	protein_coding	1	231762561	232177018	540	-3.316	0.00045658	1	0.0914839	*
ENSG00000214160	ALG3	ALG3 alpha-1,3- mannosyltransferase	protein_coding	3	183960089	183967336	5	-3.3151	0.00045798	1	0.0914839	*
ENSG00000164733	CTSB	cathepsin B	protein_coding	8	11700033	11726957	52	-3.3128	0.00046179	1	0.0914839	*
ENSG00000183682	BMP8A	bone morphogenetic protein 8a	protein_coding	1	39957318	39991607	39	-3.3088	0.00046855	1	0.0917311	*
ENSG00000165861	ZFYVE1	zinc finger FYVE-type containing 1	protein_coding	14	73436159	73493920	170	-3.2919	0.00049754	1	0.096274	*
ENSG00000196378	ZNF34	zinc finger protein 34	protein_coding	8	145998499	146012730	23	-3.2812	0.00051684	1	0.0985677	*
ENSG00000153404	PLEKHG4B	pleckstrin homology and RhoGEF domain containing G4B	protein_coding	5	140373	190085	99	-3.2788	0.00052124	1	0.0985677	*
ENSG00000119707	RBM25	RNA binding motif protein 25	protein_coding	14	73525144	73588122	78	-3.2625	0.00055212	1	0.102287	*
ENSG00000038427	VCAN	versican	protein_coding	5	82767284	82878122	128	-3.262	0.0005532	1	0.102287	*
ENSG00000145198	VWA5B2	von Willebrand factor A domain containing 5B2	protein_coding	3	183948217	183960117	12	-3.2516	0.00057373	1	0.104917	*
ENSG00000258724	PINX1	PIN2 (TERF1) interacting telomerase inhibitor 1	protein_coding	8	10582909	10697357	353	-3.2469	0.00058334	1	0.105515	*
ENSG00000198169	ZNF251	zinc finger protein 251	protein_coding	8	145946298	145981802	9	-3.2381	0.00060164	1	0.107655	*
ENSG00000122203	KIAA1191	KIAA1191	protein_coding	5	175773064	175788971	24	-3.2333	0.00061175	1	0.108074	*
ENSG00000116981	NT5C1A	5'-nucleotidase, cytosolic IA	protein_coding	1	40124793	40137710	10	-3.2309	0.00061697	1	0.108074	*
ENSG00000131435	PDLIM4	PDZ and LIM domain 4	protein_coding	5	131593364	131609147	31	-3.2206	0.00063952	1	0.109868	*
ENSG00000136238	RAC1	Rac family small GTPase 1	protein_coding	7	6414154	6443608	66	-3.2202	0.00064042	1	0.109868	*
ENSG00000099940	SNAP29	synaptosome associated protein 29	protein_coding	22	21213271	21245506	42	-3.2159	0.00065018	1	0.110405	*
ENSG00000115163	CENPA	centromere protein A	protein_coding	2	26987157	27023935	35	-3.2121	0.00065888	1	0.110743	*
ENSG00000136643	RPS6KC1	ribosomal protein S6 kinase C1	protein_coding	1	213224589	213448116	142	-3.2092	0.00066548	1	0.110743	*
ENSG00000162971	TYW5	tRNA-yW synthesizing protein 5	protein_coding	2	200794698	200820459	26	-3.2059	0.00067326	1	0.110928	*
ENSG00000171060	C8orf74	chromosome 8 open reading frame 74	protein_coding	8	10530147	10558103	7	-3.198	0.0006919	1	0.112881	*
ENSG00000099937	SERPIND1	serpin family D member 1	protein_coding	22	21128167	21142008	31	-3.1898	0.00071182	1	0.115004	*
ENSG00000110880	CORO1C	coronin 1C	protein_coding	12	109038885	109125372	99	-3.1746	0.00075017	1	0.120034	*
ENSG00000267881	ENSG00000267881	novel protein, readthrough between CEACAM5-CEACAM6	protein_coding	19	42212531	42265190	41	-3.17	0.0007622	1	0.120798	*
ENSG00000072682	P4HA2	prolyl 4-hydroxylase subunit alpha 2	protein_coding	5	131527531	131631008	153	-3.1648	0.00077597	1	0.12182	*
ENSG00000221955	SLC12A8	solute carrier family 12 member 8	protein_coding	3	124801480	124998021	283	-3.1607	0.00078699	1	0.122395	*
ENSG00000196177	ACADSB	acyl-CoA dehydrogenase short/branched chain	protein_coding	10	124768495	124817827	123	-3.1514	0.00081255	1	0.1252	*
ENSG00000203791	EEF1AKMT2	EEF1A lysine methyltransferase 2	protein_coding	10	126436718	126480439	50	-3.1354	0.00085815	1	0.129993	*
ENSG00000185338	SOCS1	suppressor of cytokine signaling 1	protein_coding	16	11348262	11350036	1	-3.135	0.00085928	1	0.129993	*
ENSG00000197702	PARVA	parvin alpha	protein_coding	11	12398732	12552348	166	-3.1281	0.00087973	1	0.131888	*
ENSG00000189319	FAM53B	family with sequence similarity 53 member B	protein_coding	10	126307861	126432838	140	-3.1243	0.00089118	1	0.132263	*
ENSG00000164296	TIGD6	tigger transposable element derived 6	protein_coding	5	149372681	149380730	8	-3.117	0.00091338	1	0.132263	*
ENSG00000198914	POU3F3	POU class 3 homeobox 3	protein_coding	2	105471969	105476929	3	-3.1142	0.0009222	1	0.132263	*
ENSG00000157601	MX1	MX dynamin like GTPase 1	protein_coding	21	42792231	42831141	125	-3.1137	0.0009238	1	0.132263	*
ENSG00000019144	PHLDB1	pleckstrin homology like domain family B member 1	protein_coding	11	118477155	118528741	31	-3.1119	0.00092933	1	0.132263	*
ENSG00000076513	ANKRD13A	ankyrin repeat domain 13A	protein_coding	12	110436991	110477568	41	-3.1117	0.00092992	1	0.132263	*
ENSG00000164749	HNF4G	hepatocyte nuclear factor 4 gamma	protein_coding	8	76320149	76479078	403	-3.1037	0.00095573	1	0.134782	*
ENSG00000136878	USP20	ubiquitin specific peptidase 20	protein_coding	9	132596977	132644107	211	-3.0985	0.00097267	1	0.135603	*
ENSG00000092929	UNC13D	unc-13 homolog D	protein_coding	17	73823306	73840798	19	-3.0969	0.00097785	1	0.135603	*
ENSG00000174282	ZBTB4	zinc finger and BTB domain containing 4	protein_coding	17	7362685	7387582	33	-3.0829	0.001025	1	0.140177	*
ENSG00000174437	ATP2A2	ATPase sarcoplasmic/endoplasmic reticulum Ca2+ transporting 2	protein_coding	12	110718561	110788898	39	-3.0806	0.0010328	1	0.140177	*
ENSG00000148704	VAX1	ventral anterior homeobox 1	protein_coding	10	118888032	118897812	3	-3.0797	0.0010361	1	0.140177	*
ENSG00000114391	RPL24	ribosomal protein L24	protein_coding	3	101399935	101405626	4	-3.0748	0.0010531	1	0.141328	*
ENSG00000105388	CEACAM5	CEA cell adhesion molecule 5	protein_coding	19	42212504	42233718	25	-3.0723	0.0010623	1	0.141422	*
ENSG00000155850	SLC26A2	solute carrier family 26 member 2	protein_coding	5	149340300	149373018	22	-3.0533	0.0011319	1	0.147871	*
ENSG00000145194	ECE2	endothelin converting enzyme 2	protein_coding	3	183967438	184010819	50	-3.0527	0.0011339	1	0.147871	*
ENSG00000100348	TXN2	thioredoxin 2	protein_coding	22	36863083	36878077	32	-3.0518	0.0011374	1	0.147871	*
ENSG00000197142	ACSL5	acyl-CoA synthetase long chain family member 5	protein_coding	10	114133776	114188138	62	-3.0473	0.0011545	1	0.14893	*
ENSG00000151914	DST	dystonin	protein_coding	6	56322785	56819426	530	-3.0413	0.001178	1	0.150551	*
ENSG00000105647	PIK3R2	phosphoinositide-3-kinase regulatory subunit 2	protein_coding	19	18263928	18281350	8	-3.0375	0.0011929	1	0.150551	*
ENSG00000113716	HMGXB3	HMG-box containing 3	protein_coding	5	149379884	149432386	75	-3.0371	0.0011942	1	0.150551	*
ENSG00000131152	ENSG00000131152	novel protein	protein_coding	16	87336482	87367879	67	-3.0343	0.0012054	1	0.15082	*
ENSG00000256771	ZNF253	zinc finger protein 253	protein_coding	19	19976695	20005483	9	-3.0321	0.0012145	1	0.150825	*
ENSG00000079819	EPB41L2	erythrocyte membrane protein band 4.1 like 2	protein_coding	6	131160487	131384462	385	-3.0245	0.0012452	1	0.153492	*
ENSG00000189060	H1-0	H1.0 linker histone	protein_coding	22	38201114	38203442	3	-3.0153	0.0012837	1	0.155677	*
ENSG00000162430	SELENON	selenoprotein N	protein_coding	1	26126667	26144713	29	-3.0149	0.0012854	1	0.155677	*
ENSG00000131242	RAB11FIP4	RAB11 family interacting protein 4	protein_coding	17	29718642	29865236	120	-3.0136	0.001291	1	0.155677	*
ENSG00000181638	ZFP41	ZFP41 zinc finger protein	protein_coding	8	144328991	144344875	26	-3.0107	0.0013033	1	0.155677	*
ENSG00000253250	C8orf88	chromosome 8 open reading frame 88	protein_coding	8	91970865	91997485	25	-3.0092	0.0013097	1	0.155677	*
ENSG00000196224	KRTAP5-3	keratin associated protein 5-3	protein_coding	11	1628795	1629693	4	-3.0051	0.0013274	1	0.156661	*
ENSG00000163909	HEYL	hes related family bHLH transcription factor with YRPW motif like	protein_coding	1	40089825	40105617	18	-2.9968	0.0013641	1	0.159859	*
ENSG00000184545	DUSP8	dual specificity phosphatase 8	protein_coding	11	1575274	1593150	38	-2.988	0.001404	1	0.163384	*
ENSG00000164366	CCDC127	coiled-coil domain containing 127	protein_coding	5	196986	218330	52	-2.9755	0.0014626	1	0.169022	*
ENSG00000174456	C12orf76	chromosome 12 open reading frame 76	protein_coding	12	110465872	110511491	59	-2.9714	0.0014823	1	0.170117	*
ENSG00000183032	SLC25A21	solute carrier family 25 member 21	protein_coding	14	37147636	37642071	791	-2.9669	0.0015039	1	0.171074	*
ENSG00000167604	NFKBID	NFKB inhibitor delta	protein_coding	19	36378555	36393205	7	-2.9654	0.0015112	1	0.171074	*
ENSG00000221914	PPP2R2A	protein phosphatase 2 regulatory subunit Balpha	protein_coding	8	26149007	26230196	100	-2.9596	0.0015403	1	0.171702	*
ENSG00000152422	XRCC4	X-ray repair cross complementing 4	protein_coding	5	82373317	82649606	361	-2.9587	0.0015447	1	0.171702	*
ENSG00000136810	TXN	thioredoxin	protein_coding	9	113006091	113018920	13	-2.9581	0.0015477	1	0.171702	*
ENSG00000196844	PATE2	prostate and testis expressed 2	protein_coding	11	125646008	125648714	9	-2.9526	0.0015757	1	0.173588	*
ENSG00000156687	UNC5D	unc-5 netrin receptor D	protein_coding	8	35092975	35654068	435	-2.9489	0.0015943	1	0.173588	*
ENSG00000204642	HLA-F	major histocompatibility complex, class I, F	protein_coding	6	29690552	29706305	3	-2.9486	0.001596	1	0.173588	*
ENSG00000117650	NEK2	NIMA related kinase 2	protein_coding	1	211836114	211848960	19	-2.9389	0.0016468	1	0.174918	*
ENSG00000123700	KCNJ2	potassium inwardly rectifying channel subfamily J member 2	protein_coding	17	68164814	68176189	4	-2.9387	0.0016478	1	0.174918	*
ENSG00000196510	ANAPC7	anaphase promoting complex subunit 7	protein_coding	12	110810705	110841535	39	-2.9371	0.0016563	1	0.174918	*
ENSG00000164400	CSF2	colony stimulating factor 2	protein_coding	5	131409483	131411859	3	-2.9349	0.001668	1	0.174918	*
ENSG00000124422	USP22	ubiquitin specific peptidase 22	protein_coding	17	20902910	20947073	93	-2.9342	0.0016722	1	0.174918	*
ENSG00000095015	MAP3K1	mitogen-activated protein kinase kinase kinase 1	protein_coding	5	56111401	56191979	132	-2.9328	0.0016797	1	0.174918	*
ENSG00000237524	TEX51	testis expressed 51	protein_coding	2	127656472	127659673	11	-2.9324	0.0016818	1	0.174918	*
ENSG00000004897	CDC27	cell division cycle 27	protein_coding	17	45195069	45266788	94	-2.9198	0.0017515	1	0.181035	*
ENSG00000131771	PPP1R1B	protein phosphatase 1 regulatory inhibitor subunit 1B	protein_coding	17	37782993	37792879	14	-2.9176	0.0017637	1	0.181171	*
ENSG00000105290	APLP1	amyloid beta precursor like protein 1	protein_coding	19	36358801	36370693	14	-2.9107	0.0018028	1	0.183173	*
ENSG00000116918	TSNAX	translin associated factor X	protein_coding	1	231664399	231702270	20	-2.9103	0.0018052	1	0.183173	*
ENSG00000157613	CREB3L1	cAMP responsive element binding protein 3 like 1	protein_coding	11	46299212	46342972	32	-2.9076	0.0018209	1	0.183241	*
ENSG00000125107	CNOT1	CCR4-NOT transcription complex subunit 1	protein_coding	16	58553855	58663790	183	-2.9064	0.0018279	1	0.183241	*
ENSG00000213901	SLC23A3	solute carrier family 23 member 3	protein_coding	2	219940051	220035549	105	-2.9016	0.0018562	1	0.184144	*
ENSG00000117632	STMN1	stathmin 1	protein_coding	1	26210672	26233482	16	-2.9003	0.0018639	1	0.184144	*
ENSG00000163486	ENSG00000163486			1	206516200	206637783	48	-2.8993	0.0018701	1	0.184144	*
ENSG00000166484	MAPK7	mitogen-activated protein kinase 7	protein_coding	17	19281034	19286857	1	-2.8953	0.0018938	1	0.184452	*
ENSG00000146285	SCML4	Scm polycomb group protein like 4	protein_coding	6	108025308	108145521	243	-2.8951	0.0018954	1	0.184452	*
ENSG00000080815	PSEN1	presenilin 1	protein_coding	14	73603126	73690399	125	-2.8878	0.0019398	1	0.187061	*
ENSG00000182208	MOB2	MOB kinase activator 2	protein_coding	11	1490687	1522477	65	-2.8853	0.0019551	1	0.187061	*
ENSG00000105193	RPS16	ribosomal protein S16	protein_coding	19	39923847	39926588	5	-2.8851	0.0019564	1	0.187061	*
ENSG00000170310	STX8	syntaxin 8	protein_coding	17	9153788	9479908	243	-2.8832	0.0019683	1	0.187061	*
ENSG00000187736	NHEJ1	non-homologous end joining factor 1	protein_coding	2	219940039	220025587	98	-2.8789	0.0019954	1	0.187061	*
ENSG00000144567	RETREG2	reticulophagy regulator family member 2	protein_coding	2	220040947	220050201	16	-2.8788	0.001996	1	0.187061	*
ENSG00000184166	OR1D2	olfactory receptor family 1 subfamily D member 2	protein_coding	17	2995352	2996290	1	-2.8756	0.0020162	1	0.187061	*
ENSG00000140750	ARHGAP17	Rho GTPase activating protein 17	protein_coding	16	24930706	25026987	87	-2.8731	0.0020321	1	0.187061	*
ENSG00000105792	CFAP69	cilia and flagella associated protein 69	protein_coding	7	89874488	89940377	116	-2.8721	0.0020391	1	0.187061	*
ENSG00000139436	GIT2	GIT ArfGAP 2	protein_coding	12	110367607	110434194	77	-2.872	0.0020396	1	0.187061	*
ENSG00000151693	ASAP2	ArfGAP with SH3 domain, ankyrin repeat and PH domain 2	protein_coding	2	9346894	9545812	219	-2.8705	0.002049	1	0.187061	*
ENSG00000029153	BMAL2	basic helix-loop-helix ARNT like 2	protein_coding	12	27485787	27576241	184	-2.8693	0.0020571	1	0.187061	*
ENSG00000155621	C9orf85	chromosome 9 open reading frame 85	protein_coding	9	74526426	74600970	20	-2.8674	0.0020693	1	0.187148	*
ENSG00000270106	TSNAX-DISC1	TSNAX-DISC1 readthrough (NMD candidate)	protein_coding	1	231664399	231954990	286	-2.8594	0.0021223	1	0.190004	*
ENSG00000167419	LPO	lactoperoxidase	protein_coding	17	56295909	56345879	44	-2.859	0.002125	1	0.190004	*
ENSG00000169129	AFAP1L2	actin filament associated protein 1 like 2	protein_coding	10	116054583	116164515	64	-2.8559	0.0021459	1	0.190004	*
ENSG00000018699	TTC27	tetratricopeptide repeat domain 27	protein_coding	2	32853099	33046118	435	-2.8531	0.0021649	1	0.190004	*
ENSG00000107362	ABHD17B	abhydrolase domain containing 17B, depalmitoylase	protein_coding	9	74477368	74525847	14	-2.8525	0.0021685	1	0.190004	*
ENSG00000086696	HSD17B2	hydroxysteroid 17-beta dehydrogenase 2	protein_coding	16	82068609	82132139	36	-2.8521	0.0021717	1	0.190004	*
ENSG00000163888	CAMK2N2	calcium/calmodulin dependent protein kinase II inhibitor 2	protein_coding	3	183977001	183979251	2	-2.8507	0.0021808	1	0.190004	*
ENSG00000117036	ETV3	ETS variant transcription factor 3	protein_coding	1	157090983	157108266	2	-2.8454	0.0022175	1	0.192195	*
ENSG00000089818	NECAP1	NECAP endocytosis associated 1	protein_coding	12	8234807	8250367	6	-2.8424	0.0022391	1	0.193061	*
ENSG00000125686	MED1	mediator complex subunit 1	protein_coding	17	37560538	37607539	47	-2.8363	0.0022819	1	0.195229	*
ENSG00000241973	PI4KA	phosphatidylinositol 4-kinase alpha	protein_coding	22	21061979	21213705	250	-2.8355	0.0022877	1	0.195229	*
ENSG00000243156	MICAL3	microtubule associated monooxygenase, calponin and LIM domain containing 3	protein_coding	22	18270415	18507325	455	-2.8322	0.0023115	1	0.196011	*
ENSG00000182749	PAQR7	progestin and adipoQ receptor family member 7	protein_coding	1	26187701	26197744	4	-2.8294	0.0023316	1	0.196011	*
ENSG00000173566	ENSG00000173566			8	21964383	21966932	4	-2.8293	0.0023322	1	0.196011	*
ENSG00000203730	TEDDM1	transmembrane epididymal protein 1	protein_coding	1	182367252	182369751	2	-2.8257	0.0023591	1	0.196905	*
ENSG00000118137	APOA1	apolipoprotein A1	protein_coding	11	116706467	116708666	4	-2.8247	0.0023665	1	0.196905	*
ENSG00000139437	TCHP	trichoplein keratin filament binding	protein_coding	12	110338069	110421646	107	-2.8208	0.0023954	1	0.198318	*
ENSG00000248712	DRC12	dynein regulatory complex subunit 12 homolog	protein_coding	11	119060347	119067479	4	-2.8178	0.0024179	1	0.199189	*
ENSG00000013275	PSMC4	proteasome 26S subunit, ATPase 4	protein_coding	19	40476912	40487348	19	-2.813	0.0024541	1	0.201176	*
ENSG00000264278	ZNF236-DT	ZNF236 divergent transcript	lncRNA	18	74506688	74534251	59	-2.8087	0.0024869	1	0.202865	*
ENSG00000160307	S100B	S100 calcium binding protein B	protein_coding	21	48018875	48025121	19	-2.8047	0.0025185	1	0.204441	*
ENSG00000198792	TMEM184B	transmembrane protein 184B	protein_coding	22	38615298	38669040	60	-2.7952	0.0025936	1	0.209515	*
ENSG00000187164	SHTN1	shootin 1	protein_coding	10	118643742	118886097	82	-2.7913	0.0026251	1	0.209708	*
ENSG00000176658	MYO1D	myosin ID	protein_coding	17	30819540	31204195	340	-2.7909	0.0026279	1	0.209708	*
ENSG00000140519	RHCG	Rh family C glycoprotein	protein_coding	15	89998680	90039844	24	-2.7902	0.0026338	1	0.209708	*
ENSG00000162702	ZNF281	zinc finger protein 281	protein_coding	1	200374068	200379184	2	-2.7872	0.0026581	1	0.210489	*
ENSG00000161270	NPHS1	NPHS1 adhesion molecule, nephrin	protein_coding	19	36316866	36360189	18	-2.7851	0.0026756	1	0.210489	*
ENSG00000167333	TRIM68	tripartite motif containing 68	protein_coding	11	4619902	4629489	23	-2.784	0.0026843	1	0.210489	*
ENSG00000103089	FA2H	fatty acid 2-hydroxylase	protein_coding	16	74746853	74808729	62	-2.7828	0.0026942	1	0.210489	*
ENSG00000189283	FHIT	fragile histidine triad diadenosine triphosphatase	protein_coding	3	59735036	61237133	2353	-2.7785	0.0027307	1	0.212344	*
ENSG00000162676	GFI1	growth factor independent 1 transcriptional repressor	protein_coding	1	92940319	92952433	13	-2.7743	0.0027663	1	0.214006	*
ENSG00000087494	PTHLH	parathyroid hormone like hormone	protein_coding	12	28111017	28125638	28	-2.7729	0.0027778	1	0.214006	*
ENSG00000095574	IKZF5	IKAROS family zinc finger 5	protein_coding	10	124750322	124768333	34	-2.7693	0.0028086	1	0.214975	*
ENSG00000122965	RBM19	RNA binding motif protein 19	protein_coding	12	114254543	114404176	394	-2.7677	0.0028225	1	0.214975	*
ENSG00000154654	NCAM2	neural cell adhesion molecule 2	protein_coding	21	22370633	22915650	855	-2.7665	0.0028327	1	0.214975	*
ENSG00000127423	AUNIP	aurora kinase A and ninein interacting protein	protein_coding	1	26158414	26185903	50	-2.7637	0.0028572	1	0.214975	*
ENSG00000182504	CEP97	centrosomal protein 97	protein_coding	3	101442769	101489406	41	-2.7613	0.0028788	1	0.214975	*
ENSG00000088538	DOCK3	dedicator of cytokinesis 3	protein_coding	3	50712672	51421629	765	-2.7582	0.0029064	1	0.214975	*
ENSG00000183111	ARHGEF37	Rho guanine nucleotide exchange factor 37	protein_coding	5	148931510	149014531	151	-2.7566	0.0029204	1	0.214975	*
ENSG00000185651	UBE2L3	ubiquitin conjugating enzyme E2 L3	protein_coding	22	21903736	21978323	51	-2.7559	0.0029263	1	0.214975	*
ENSG00000137726	FXYD6	FXYD domain containing ion transport regulator 6	protein_coding	11	117707693	117748201	58	-2.7548	0.0029362	1	0.214975	*
ENSG00000127603	MACF1	microtubule actin crosslinking factor 1	protein_coding	1	39546988	39952849	398	-2.7544	0.0029403	1	0.214975	*
ENSG00000111229	ARPC3	actin related protein 2/3 complex subunit 3	protein_coding	12	110872630	110888227	18	-2.7542	0.0029414	1	0.214975	*
ENSG00000156475	PPP2R2B	protein phosphatase 2 regulatory subunit Bbeta	protein_coding	5	145967936	146464347	614	-2.7538	0.0029454	1	0.214975	*
ENSG00000075413	MARK3	microtubule affinity regulating kinase 3	protein_coding	14	103851729	103970168	188	-2.7463	0.0030139	1	0.216454	*
ENSG00000185022	MAFF	MAF bZIP transcription factor F	protein_coding	22	38597889	38612518	19	-2.746	0.0030164	1	0.216454	*
ENSG00000169777	TAS2R1	taste 2 receptor member 1	protein_coding	5	9629109	9712490	76	-2.7458	0.0030183	1	0.216454	*
ENSG00000268173	ENSG00000268173	novel protein, readthrough between PIK3R2 and IFI30	protein_coding	19	18263968	18288927	22	-2.7446	0.0030288	1	0.216454	*
ENSG00000264668	ENSG00000264668	novel protein	protein_coding	8	144329280	144358573	55	-2.7444	0.0030307	1	0.216454	*
ENSG00000151164	RAD9B	RAD9 checkpoint clamp component B	protein_coding	12	110939460	110969891	31	-2.7416	0.003057	1	0.2174	*
ENSG00000172551	MUCL1	mucin like 1	protein_coding	12	55224303	55252177	78	-2.7369	0.0031008	1	0.218276	*
ENSG00000110245	APOC3	apolipoprotein C3	protein_coding	11	116700422	116703788	1	-2.7337	0.0031309	1	0.218276	*
ENSG00000108306	FBXL20	F-box and leucine rich repeat protein 20	protein_coding	17	37415384	37558776	171	-2.7321	0.0031471	1	0.218276	*
ENSG00000099308	MAST3	microtubule associated serine/threonine kinase 3	protein_coding	19	18208603	18262502	84	-2.732	0.0031472	1	0.218276	*
ENSG00000083937	CHMP2B	charged multivesicular body protein 2B	protein_coding	3	87276421	87304698	49	-2.7308	0.003159	1	0.218276	*
ENSG00000117640	MTFR1L	mitochondrial fission regulator 1 like	protein_coding	1	26145131	26159432	20	-2.7295	0.0031718	1	0.218276	*
ENSG00000103037	SETD6	SET domain containing 6, protein lysine methyltransferase	protein_coding	16	58549383	58554431	8	-2.7277	0.0031885	1	0.218276	*
ENSG00000172046	USP19	ubiquitin specific peptidase 19	protein_coding	3	49145479	49158371	5	-2.7273	0.0031923	1	0.218276	*
ENSG00000100372	SLC25A17	solute carrier family 25 member 17	protein_coding	22	41165634	41215403	35	-2.7257	0.0032084	1	0.218276	*
ENSG00000204316	MRPL38	mitochondrial ribosomal protein L38	protein_coding	17	73894724	73905899	10	-2.7246	0.0032194	1	0.218276	*
ENSG00000111729	CLEC4A	C-type lectin domain family 4 member A	protein_coding	12	8276228	8291203	17	-2.7242	0.0032231	1	0.218276	*
ENSG00000100767	PAPLN	papilin, proteoglycan like sulfated glycoprotein	protein_coding	14	73704205	73741348	57	-2.7224	0.0032403	1	0.218276	*
ENSG00000122986	HVCN1	hydrogen voltage gated channel 1	protein_coding	12	111065646	111142755	51	-2.7215	0.003249	1	0.218276	*
ENSG00000132589	FLOT2	flotillin 2	protein_coding	17	27206353	27224697	11	-2.7205	0.0032594	1	0.218276	*
ENSG00000117411	B4GALT2	beta-1,4-galactosyltransferase 2	protein_coding	1	44444615	44456840	11	-2.7178	0.0032862	1	0.218276	*
ENSG00000197786	OR5B17	olfactory receptor family 5 subfamily B member 17	protein_coding	11	58125597	58126542	3	-2.7173	0.0032911	1	0.218276	*
ENSG00000126259	KIRREL2	kirre like nephrin family adhesion molecule 2	protein_coding	19	36346763	36358011	4	-2.7172	0.0032923	1	0.218276	*
ENSG00000178033	CALHM5	calcium homeostasis modulator family member 5	protein_coding	6	116832809	116845955	24	-2.714	0.0033235	1	0.218608	*
ENSG00000008869	HEATR5B	HEAT repeat containing 5B	protein_coding	2	37195526	37311485	194	-2.7129	0.0033344	1	0.218608	*
ENSG00000165325	DEUP1	deuterosome assembly protein 1	protein_coding	11	93063137	93171653	190	-2.7106	0.0033577	1	0.218608	*
ENSG00000108474	PIGL	phosphatidylinositol glycan anchor biosynthesis class L	protein_coding	17	16120505	16252115	163	-2.7105	0.0033594	1	0.218608	*
ENSG00000138398	PPIG	peptidylprolyl isomerase G	protein_coding	2	170440850	170497916	146	-2.7101	0.003363	1	0.218608	*
ENSG00000066422	ZBTB11	zinc finger and BTB domain containing 11	protein_coding	3	101367733	101396339	31	-2.7049	0.0034162	1	0.219841	*
ENSG00000063438	AHRR	aryl hydrocarbon receptor repressor	protein_coding	5	304291	438406	248	-2.7046	0.0034195	1	0.219841	*
ENSG00000103091	WDR59	WD repeat domain 59	protein_coding	16	74907468	75034071	111	-2.7044	0.0034216	1	0.219841	*
ENSG00000120798	NR2C1	nuclear receptor subfamily 2 group C member 1	protein_coding	12	95414005	95467479	59	-2.7013	0.0034537	1	0.220771	*
ENSG00000134330	IAH1	isoamyl acetate hydrolyzing esterase 1 (putative)	protein_coding	2	9613787	9636672	44	-2.7004	0.0034626	1	0.220771	*
ENSG00000188771	PLET1	placenta expressed transcript 1	protein_coding	11	112118876	112131583	14	-2.6936	0.0035348	1	0.224514	*
ENSG00000028277	POU2F2	POU class 2 homeobox 2	protein_coding	19	42590263	42700737	61	-2.6918	0.0035532	1	0.224654	*
ENSG00000133107	TRPC4	transient receptor potential cation channel subfamily C member 4	protein_coding	13	38210773	38444562	462	-2.6908	0.003564	1	0.224654	*
ENSG00000255245	FXYD6-FXYD2	FXYD6-FXYD2 readthrough	protein_coding	11	117690878	117747382	64	-2.6891	0.0035818	1	0.224924	*
ENSG00000180998	GPR137C	G protein-coupled receptor 137C	protein_coding	14	53019866	53104431	113	-2.6845	0.0036316	1	0.226684	*
ENSG00000107560	RAB11FIP2	RAB11 family interacting protein 2	protein_coding	10	119764427	119806114	12	-2.6831	0.0036476	1	0.226684	*
ENSG00000204856	FAM216A	family with sequence similarity 216 member A	protein_coding	12	110906169	110928190	22	-2.6828	0.0036507	1	0.226684	*
ENSG00000179115	FARSA	phenylalanyl-tRNA synthetase subunit alpha	protein_coding	19	13033293	13044851	7	-2.6795	0.0036862	1	0.228037	*
ENSG00000171303	KCNK3	potassium two pore domain channel subfamily K member 3	protein_coding	2	26915619	26956288	42	-2.6756	0.0037301	1	0.229468	*
ENSG00000172053	QARS1	glutaminyl-tRNA synthetase 1	protein_coding	3	49133365	49142553	4	-2.6739	0.0037486	1	0.229468	*
ENSG00000091536	MYO15A	myosin XVA	protein_coding	17	18012020	18083116	85	-2.6737	0.0037507	1	0.229468	*
ENSG00000145740	SLC30A5	solute carrier family 30 member 5	protein_coding	5	68389473	68426896	28	-2.6705	0.0037868	1	0.22973	*
ENSG00000100150	DEPDC5	DEP domain containing 5, GATOR1 subcomplex subunit	protein_coding	22	32149944	32303012	304	-2.6701	0.0037919	1	0.22973	*
ENSG00000100764	PSMC1	proteasome 26S subunit, ATPase 1	protein_coding	14	90722839	90738968	36	-2.6685	0.0038092	1	0.22973	*
ENSG00000131437	KIF3A	kinesin family member 3A	protein_coding	5	132028320	132073330	28	-2.6684	0.0038102	1	0.22973	*
ENSG00000101680	LAMA1	laminin subunit alpha 1	protein_coding	18	6941743	7117813	193	-2.6631	0.0038716	1	0.23259	*
ENSG00000166813	KIF7	kinesin family member 7	protein_coding	15	90152020	90198682	34	-2.6608	0.0038974	1	0.233297	*
ENSG00000165660	ABRAXAS2	abraxas 2, BRISC complex subunit	protein_coding	10	126490354	126525239	12	-2.6585	0.0039243	1	0.234066	*
ENSG00000197971	MBP	myelin basic protein	protein_coding	18	74690783	74845639	230	-2.6565	0.0039479	1	0.234119	*
ENSG00000167766	ZNF83	zinc finger protein 83	protein_coding	19	53097313	53193749	107	-2.6549	0.0039663	1	0.234119	*
ENSG00000119820	YIPF4	Yip1 domain family member 4	protein_coding	2	32502979	32541663	26	-2.6536	0.0039815	1	0.234119	*
ENSG00000186509	OR9Q1	olfactory receptor family 9 subfamily Q member 1	protein_coding	11	57791353	57949088	359	-2.6507	0.0040168	1	0.234119	*
ENSG00000102466	FGF14	fibroblast growth factor 14	protein_coding	13	102372134	103054124	892	-2.6504	0.0040197	1	0.234119	*
ENSG00000186298	PPP1CC	protein phosphatase 1 catalytic subunit gamma	protein_coding	12	111157485	111180744	32	-2.649	0.0040361	1	0.234119	*
ENSG00000139433	GLTP	glycolipid transfer protein	protein_coding	12	110288748	110318293	44	-2.6471	0.0040589	1	0.234119	*
ENSG00000119596	YLPM1	YLP motif containing 1	protein_coding	14	75230069	75322244	98	-2.6457	0.0040762	1	0.234119	*
ENSG00000126787	DLGAP5	DLG associated protein 5	protein_coding	14	55614830	55658396	49	-2.6448	0.0040873	1	0.234119	*
ENSG00000151694	ADAM17	ADAM metallopeptidase domain 17	protein_coding	2	9628615	9695921	87	-2.6447	0.0040885	1	0.234119	*
ENSG00000179262	RAD23A	RAD23 homolog A, nucleotide excision repair protein	protein_coding	19	13056669	13064456	1	-2.6443	0.0040928	1	0.234119	*
ENSG00000130024	PHF10	PHD finger protein 10	protein_coding	6	170104001	170124151	24	-2.6434	0.0041039	1	0.234119	*
ENSG00000185238	PRMT3	protein arginine methyltransferase 3	protein_coding	11	20409076	20530840	182	-2.6431	0.0041081	1	0.234119	*
ENSG00000100565	LRRC74A	leucine rich repeat containing 74A	protein_coding	14	77292715	77336645	61	-2.6383	0.0041657	1	0.235845	*
ENSG00000198208	RPS6KL1	ribosomal protein S6 kinase like 1	protein_coding	14	75370657	75390099	31	-2.6378	0.0041721	1	0.235845	*
ENSG00000109738	GLRB	glycine receptor beta	protein_coding	4	157997209	158093242	133	-2.6371	0.0041809	1	0.235845	*
ENSG00000156011	PSD3	pleckstrin and Sec7 domain containing 3	protein_coding	8	18384811	18942240	1324	-2.6359	0.0041953	1	0.235858	*
ENSG00000140481	CCDC33	coiled-coil domain containing 33	protein_coding	15	74509613	74628813	125	-2.6297	0.0042728	1	0.238199	*
ENSG00000221968	FADS3	fatty acid desaturase 3	protein_coding	11	61640991	61659523	20	-2.6296	0.0042737	1	0.238199	*
ENSG00000103740	ACSBG1	acyl-CoA synthetase bubblegum family member 1	protein_coding	15	78459810	78538030	133	-2.6289	0.0042828	1	0.238199	*
ENSG00000173626	TRAPPC3L	trafficking protein particle complex subunit 3L	protein_coding	6	116816152	116866773	93	-2.628	0.0042942	1	0.238199	*
ENSG00000069020	MAST4	microtubule associated serine/threonine kinase family member 4	protein_coding	5	65892176	66465423	793	-2.6238	0.0043477	1	0.239138	*
ENSG00000010438	PRSS3	serine protease 3	protein_coding	9	33750515	33799230	82	-2.6224	0.0043659	1	0.239138	*
ENSG00000111727	HCFC2	host cell factor C2	protein_coding	12	104458235	104498639	60	-2.6222	0.0043679	1	0.239138	*
ENSG00000119446	RBM18	RNA binding motif protein 18	protein_coding	9	124999903	125027118	29	-2.6222	0.0043686	1	0.239138	*
ENSG00000144815	NXPE3	neurexophilin and PC-esterase domain family member 3	protein_coding	3	101498046	101547073	42	-2.6167	0.0044392	1	0.242206	*
ENSG00000160781	PAQR6	progestin and adipoQ receptor family member 6	protein_coding	1	156213206	156217881	3	-2.6102	0.0045248	1	0.246069	*
ENSG00000248235	ENSG00000248235	novel protein	protein_coding	8	22446787	22459597	8	-2.5998	0.0046641	1	0.252819	*
ENSG00000166166	TRMT61A	tRNA methyltransferase 61A	protein_coding	14	103995521	104003410	13	-2.5974	0.0046967	1	0.2535	*
ENSG00000105549	SPMAP2	sperm microtubule associated protein 2	protein_coding	19	361750	376013	5	-2.5954	0.0047245	1	0.2535	*
ENSG00000110395	CBL	Cbl proto-oncogene	protein_coding	11	119076752	119178859	46	-2.5953	0.0047248	1	0.2535	*
ENSG00000155542	SETD9	SET domain containing 9	protein_coding	5	56205087	56221359	33	-2.5933	0.0047528	1	0.2535	*
ENSG00000117569	PTBP2	polypyrimidine tract binding protein 2	protein_coding	1	97187221	97289294	100	-2.5926	0.0047631	1	0.2535	*
ENSG00000100401	RANGAP1	Ran GTPase activating protein 1	protein_coding	22	41641615	41682255	47	-2.5917	0.0047746	1	0.2535	*
ENSG00000164404	GDF9	growth differentiation factor 9	protein_coding	5	132196873	132202576	9	-2.5911	0.0047833	1	0.2535	*
ENSG00000146013	GFRA3	GDNF family receptor alpha 3	protein_coding	5	137588068	137610360	16	-2.5888	0.0048154	1	0.254391	*
ENSG00000268485	ENSG00000268485			2	242167319	242168850	3	-2.5872	0.0048374	1	0.254744	*
ENSG00000227782	ENSG00000227782	novel transcript, antisense to NCOR1	lncRNA	17	15943505	15943994	1	-2.5858	0.0048577	1	0.255006	*
ENSG00000167394	ZNF668	zinc finger protein 668	protein_coding	16	31072164	31085641	10	-2.5846	0.004874	1	0.255057	*
ENSG00000120913	PDLIM2	PDZ and LIM domain 2	protein_coding	8	22435792	22455538	6	-2.5834	0.0048913	1	0.25516	*
ENSG00000181222	POLR2A	RNA polymerase II subunit A	protein_coding	17	7387685	7417933	86	-2.5823	0.0049068	1	0.255169	*
ENSG00000170348	TMED10	transmembrane p24 trafficking protein 10	protein_coding	14	75598173	75643334	32	-2.5802	0.0049376	1	0.255542	*
ENSG00000100027	YPEL1	yippee like 1	protein_coding	22	22051833	22090123	62	-2.5781	0.0049676	1	0.255542	*
ENSG00000000971	CFH	complement factor H	protein_coding	1	196621008	196716634	141	-2.5774	0.0049779	1	0.255542	*
ENSG00000203910	C1orf146	chromosome 1 open reading frame 146	protein_coding	1	92683497	92711370	13	-2.5757	0.005002	1	0.255542	*
ENSG00000135638	EMX1	empty spiracles homeobox 1	protein_coding	2	73143389	73162020	4	-2.5752	0.0050085	1	0.255542	*
ENSG00000154511	DIPK1A	divergent protein kinase domain 1A	protein_coding	1	93307724	93427057	109	-2.574	0.0050269	1	0.255542	*
ENSG00000143412	ANXA9	annexin A9	protein_coding	1	150954493	150968110	20	-2.5714	0.0050638	1	0.255542	*
ENSG00000159263	SIM2	SIM bHLH transcription factor 2	protein_coding	21	38071433	38122218	14	-2.5709	0.0050722	1	0.255542	*
ENSG00000126368	NR1D1	nuclear receptor subfamily 1 group D member 1	protein_coding	17	38249040	38256978	1	-2.5704	0.0050787	1	0.255542	*
ENSG00000105352	CEACAM4	CEA cell adhesion molecule 4	protein_coding	19	42125344	42133442	26	-2.5699	0.0050857	1	0.255542	*
ENSG00000111666	CHPT1	choline phosphotransferase 1	protein_coding	12	102090725	102137918	55	-2.5698	0.0050878	1	0.255542	*
ENSG00000185630	PBX1	PBX homeobox 1	protein_coding	1	164524821	164868533	279	-2.5673	0.005124	1	0.255542	*
ENSG00000122970	IFT81	intraflagellar transport 81	protein_coding	12	110562140	110656602	74	-2.5655	0.0051508	1	0.255542	*
ENSG00000114861	FOXP1	forkhead box P1	protein_coding	3	71003844	71633140	513	-2.5642	0.0051701	1	0.255542	*
ENSG00000053254	FOXN3	forkhead box N3	protein_coding	14	89591215	90085493	486	-2.5618	0.0052071	1	0.255542	*
ENSG00000120659	TNFSF11	TNF superfamily member 11	protein_coding	13	43136872	43182149	60	-2.5616	0.005209	1	0.255542	*
ENSG00000151692	RNF144A	ring finger protein 144A	protein_coding	2	7057523	7208417	294	-2.5613	0.0052139	1	0.255542	*
ENSG00000110975	SYT10	synaptotagmin 10	protein_coding	12	33527173	33592754	140	-2.5609	0.0052195	1	0.255542	*
ENSG00000148290	SURF1	SURF1 cytochrome c oxidase assembly factor	protein_coding	9	136218610	136223552	1	-2.5604	0.0052272	1	0.255542	*
ENSG00000113721	PDGFRB	platelet derived growth factor receptor beta	protein_coding	5	149493400	149535435	53	-2.5562	0.005291	1	0.255542	*
ENSG00000236027	PATE3	prostate and testis expressed 3	protein_coding	11	125658006	125661495	7	-2.556	0.0052942	1	0.255542	*
ENSG00000187753	C9orf153	chromosome 9 open reading frame 153	protein_coding	9	88835180	88874572	33	-2.5559	0.0052952	1	0.255542	*
ENSG00000162598	C1orf87	chromosome 1 open reading frame 87	protein_coding	1	60452941	60539442	103	-2.5549	0.0053106	1	0.255542	*
ENSG00000169905	TOR1AIP2	torsin 1A interacting protein 2	protein_coding	1	179809102	179846938	44	-2.5548	0.0053117	1	0.255542	*
ENSG00000186094	AGBL4	AGBL carboxypeptidase 4	protein_coding	1	48998527	50489585	1179	-2.554	0.0053239	1	0.255542	*
ENSG00000119640	ACYP1	acylphosphatase 1	protein_coding	14	75519924	75536186	13	-2.5538	0.0053282	1	0.255542	*
ENSG00000172071	EIF2AK3	eukaryotic translation initiation factor 2 alpha kinase 3	protein_coding	2	88856259	88927094	38	-2.5534	0.0053345	1	0.255542	*
ENSG00000179218	CALR	calreticulin	protein_coding	19	13049392	13055303	3	-2.5524	0.0053494	1	0.255542	*
ENSG00000086548	CEACAM6	CEA cell adhesion molecule 6	protein_coding	19	42254885	42276113	23	-2.5517	0.0053593	1	0.255542	*
ENSG00000170175	CHRNB1	cholinergic receptor nicotinic beta 1 subunit	protein_coding	17	7348380	7361026	20	-2.5497	0.0053912	1	0.25584	*
ENSG00000241852	C8orf58	chromosome 8 open reading frame 58	protein_coding	8	22457114	22461663	3	-2.5493	0.0053963	1	0.25584	*
ENSG00000119703	ZC2HC1C	zinc finger C2HC-type containing 1C	protein_coding	14	75530873	75545126	12	-2.5448	0.0054665	1	0.257634	*
ENSG00000141664	ZCCHC2	zinc finger CCHC-type containing 2	protein_coding	18	60190240	60254942	98	-2.5435	0.0054871	1	0.257634	*
ENSG00000111361	EIF2B1	eukaryotic translation initiation factor 2B subunit alpha	protein_coding	12	124104953	124118313	23	-2.5415	0.0055186	1	0.257634	*
ENSG00000267426	ENSG00000267426	novel protein	protein_coding	17	73894726	73926210	25	-2.5408	0.0055304	1	0.257634	*
ENSG00000184635	ZNF93	zinc finger protein 93	protein_coding	19	20011722	20046384	17	-2.5407	0.0055313	1	0.257634	*
ENSG00000164535	DAGLB	diacylglycerol lipase beta	protein_coding	7	6448757	6523821	154	-2.5401	0.0055404	1	0.257634	*
ENSG00000163531	NFASC	neurofascin	protein_coding	1	204797779	204991950	308	-2.5384	0.0055673	1	0.257634	*
ENSG00000119401	TRIM32	tripartite motif containing 32	protein_coding	9	119449581	119463579	22	-2.5378	0.0055776	1	0.257634	*
ENSG00000145214	DGKQ	diacylglycerol kinase theta	protein_coding	4	952675	980683	36	-2.5368	0.0055941	1	0.257634	*
ENSG00000161860	SYCE2	synaptonemal complex central element protein 2	protein_coding	19	13009600	13030090	14	-2.5367	0.0055958	1	0.257634	*
ENSG00000133424	LARGE1	LARGE xylosyl- and glucuronyltransferase 1	protein_coding	22	33558212	34318829	1389	-2.5361	0.0056055	1	0.257634	*
ENSG00000145794	MEGF10	multiple EGF like domains 10	protein_coding	5	126626523	126801429	301	-2.534	0.0056387	1	0.257634	*
ENSG00000124225	PMEPA1	prostate transmembrane protein, androgen induced 1	protein_coding	20	56223448	56286592	18	-2.5333	0.0056492	1	0.257634	*
ENSG00000257103	LSM14A	LSM14A mRNA processing body assembly factor	protein_coding	19	34663409	34720420	81	-2.5317	0.0056756	1	0.257634	*
ENSG00000143409	MINDY1	MINDY lysine 48 deubiquitinase 1	protein_coding	1	150969025	150980851	8	-2.5314	0.00568	1	0.257634	*
ENSG00000138180	CEP55	centrosomal protein 55	protein_coding	10	95256389	95288849	46	-2.5309	0.0056879	1	0.257634	*
ENSG00000123119	NECAB1	N-terminal EF-hand calcium binding protein 1	protein_coding	8	91803778	91971636	221	-2.5301	0.0057016	1	0.257634	*
ENSG00000196850	PPTC7	protein phosphatase targeting COQ7	protein_coding	12	110969120	111021125	25	-2.5285	0.0057272	1	0.257634	*
ENSG00000163501	IHH	Indian hedgehog signaling molecule	protein_coding	2	219919142	219925189	7	-2.5285	0.0057283	1	0.257634	*
ENSG00000255054	ENSG00000255054	novel protein	protein_coding	1	26137961	26150235	19	-2.5262	0.0057659	1	0.257976	*
ENSG00000250571	GLI4	GLI family zinc finger 4	protein_coding	8	144349603	144359101	23	-2.5249	0.005787	1	0.257976	*
ENSG00000111325	OGFOD2	2-oxoglutarate and iron dependent oxygenase domain containing 2	protein_coding	12	123459127	123464590	4	-2.5245	0.0057931	1	0.257976	*
ENSG00000177427	MIEF2	mitochondrial elongation factor 2	protein_coding	17	18163848	18169866	5	-2.5242	0.0057979	1	0.257976	*
ENSG00000121680	PEX16	peroxisomal biogenesis factor 16	protein_coding	11	45931220	45940363	5	-2.5214	0.0058442	1	0.258627	*
ENSG00000113712	CSNK1A1	casein kinase 1 alpha 1	protein_coding	5	148871760	148931007	44	-2.5208	0.0058546	1	0.258627	*
ENSG00000106628	POLD2	DNA polymerase delta 2, accessory subunit	protein_coding	7	44154286	44163957	11	-2.5199	0.0058698	1	0.258627	*
ENSG00000226124	FTCDNL1	formiminotransferase cyclodeaminase N-terminal like	protein_coding	2	200625267	200715896	98	-2.5196	0.0058747	1	0.258627	*
ENSG00000187187	ZNF546	zinc finger protein 546	protein_coding	19	40490041	40523514	48	-2.5159	0.0059358	1	0.258627	*
ENSG00000009413	REV3L	REV3 like, DNA directed polymerase zeta catalytic subunit	protein_coding	6	111620234	111804918	248	-2.5156	0.0059412	1	0.258627	*
ENSG00000176381	PRR18	proline rich 18	protein_coding	6	166719168	166721936	5	-2.5156	0.0059415	1	0.258627	*
ENSG00000183559	C10orf120	chromosome 10 open reading frame 120	protein_coding	10	124457225	124459338	4	-2.5144	0.0059616	1	0.258627	*
ENSG00000170854	RIOX2	ribosomal oxygenase 2	protein_coding	3	97660662	97691301	16	-2.5129	0.0059879	1	0.258627	*
ENSG00000189099	PRSS48	serine protease 48	protein_coding	4	152198323	152212605	25	-2.5124	0.0059951	1	0.258627	*
ENSG00000184148	SPRR4	small proline rich protein 4	protein_coding	1	152943142	152945050	2	-2.5111	0.0060176	1	0.258627	*
ENSG00000164399	IL3	interleukin 3	protein_coding	5	131396222	131398897	3	-2.5108	0.0060234	1	0.258627	*
ENSG00000119638	NEK9	NIMA related kinase 9	protein_coding	14	75548822	75594047	42	-2.5096	0.0060432	1	0.258627	*
ENSG00000157881	PANK4	pantothenate kinase 4 (inactive)	protein_coding	1	2439972	2458039	22	-2.5092	0.0060501	1	0.258627	*
ENSG00000149150	SLC43A1	solute carrier family 43 member 1	protein_coding	11	57252007	57283259	26	-2.5092	0.0060508	1	0.258627	*
ENSG00000118900	UBN1	ubinuclein 1	protein_coding	16	4896666	4932361	71	-2.5086	0.0060612	1	0.258627	*
ENSG00000103528	SYT17	synaptotagmin 17	protein_coding	16	19179293	19279652	66	-2.5057	0.0061108	1	0.258656	*
ENSG00000151150	ANK3	ankyrin 3	protein_coding	10	61786056	62493248	1279	-2.5056	0.0061129	1	0.258656	*
ENSG00000167395	ZNF646	zinc finger protein 646	protein_coding	16	31085743	31095517	7	-2.505	0.0061225	1	0.258656	*
ENSG00000006042	TMEM98	transmembrane protein 98	protein_coding	17	31254928	31272124	29	-2.5048	0.006126	1	0.258656	*
ENSG00000173809	TDRD12	tudor domain containing 12	protein_coding	19	33210659	33320483	175	-2.5028	0.0061608	1	0.258656	*
ENSG00000138613	APH1B	aph-1 homolog B, gamma-secretase subunit	protein_coding	15	63568217	63601325	49	-2.5027	0.0061626	1	0.258656	*
ENSG00000146842	TMEM209	transmembrane protein 209	protein_coding	7	129804555	129847610	47	-2.5022	0.0061707	1	0.258656	*
ENSG00000151876	FBXO4	F-box protein 4	protein_coding	5	41925356	41941845	12	-2.499	0.0062272	1	0.258993	*
ENSG00000108091	CCDC6	coiled-coil domain containing 6	protein_coding	10	61548521	61666414	255	-2.4981	0.0062433	1	0.258993	*
ENSG00000135472	FAIM2	Fas apoptotic inhibitory molecule 2	protein_coding	12	50260679	50298000	36	-2.4971	0.0062605	1	0.258993	*
ENSG00000084774	CAD	carbamoyl-phosphate synthetase 2, aspartate transcarbamylase, and dihydroorotase	protein_coding	2	27440258	27466811	47	-2.4956	0.0062877	1	0.258993	*
ENSG00000137269	LRRC1	leucine rich repeat containing 1	protein_coding	6	53659295	53788919	183	-2.4939	0.0063179	1	0.258993	*
ENSG00000125952	MAX	MYC associated factor X	protein_coding	14	65472892	65569413	131	-2.4938	0.0063188	1	0.258993	*
ENSG00000162552	WNT4	Wnt family member 4	protein_coding	1	22443798	22470462	40	-2.4937	0.0063218	1	0.258993	*
ENSG00000198089	SFI1	SFI1 centrin binding protein	protein_coding	22	31884674	32014572	280	-2.4935	0.0063248	1	0.258993	*
ENSG00000109854	HTATIP2	HIV-1 Tat interactive protein 2	protein_coding	11	20385231	20405329	33	-2.493	0.0063334	1	0.258993	*
ENSG00000172772	OR10W1	olfactory receptor family 10 subfamily W member 1	protein_coding	11	58034264	58035732	3	-2.4898	0.0063906	1	0.258993	*
ENSG00000173406	DAB1	DAB adaptor protein 1	protein_coding	1	57460451	59012406	2535	-2.4889	0.0064076	1	0.258993	*
ENSG00000188486	H2AX	H2A.X variant histone	protein_coding	11	118964564	118966177	1	-2.487	0.0064407	1	0.258993	*
ENSG00000073921	PICALM	phosphatidylinositol binding clathrin assembly protein	protein_coding	11	85668727	85780924	195	-2.487	0.0064416	1	0.258993	*
ENSG00000119699	TGFB3	transforming growth factor beta 3	protein_coding	14	76424442	76449334	24	-2.4866	0.0064477	1	0.258993	*
ENSG00000113966	ARL6	ARF like GTPase 6	protein_coding	3	97483365	97519953	35	-2.4865	0.0064504	1	0.258993	*
ENSG00000124557	BTN1A1	butyrophilin subfamily 1 member A1	protein_coding	6	26501449	26510650	14	-2.4863	0.0064545	1	0.258993	*
ENSG00000138668	HNRNPD	heterogeneous nuclear ribonucleoprotein D	protein_coding	4	83273651	83295656	27	-2.4843	0.0064904	1	0.258993	*
ENSG00000139187	KLRG1	killer cell lectin like receptor G1	protein_coding	12	9102640	9163356	102	-2.4826	0.0065208	1	0.258993	*
ENSG00000090621	PABPC4	poly(A) binding protein cytoplasmic 4	protein_coding	1	40026488	40042462	20	-2.4825	0.0065235	1	0.258993	*
ENSG00000100592	DAAM1	dishevelled associated activator of morphogenesis 1	protein_coding	14	59655364	59838123	364	-2.4824	0.0065254	1	0.258993	*
ENSG00000149527	PLCH2	phospholipase C eta 2	protein_coding	1	2357419	2436969	7	-2.4821	0.0065311	1	0.258993	*
ENSG00000176974	SHMT1	serine hydroxymethyltransferase 1	protein_coding	17	18231187	18266856	64	-2.4818	0.0065351	1	0.258993	*
ENSG00000033327	GAB2	GRB2 associated binding protein 2	protein_coding	11	77926343	78129394	191	-2.4818	0.0065367	1	0.258993	*
ENSG00000174842	GLMN	glomulin, FKBP associated protein	protein_coding	1	92711959	92764544	24	-2.479	0.0065872	1	0.259136	*
ENSG00000100341	PNPLA5	patatin like domain 5, triacylglycerol lipase	protein_coding	22	44275558	44287893	40	-2.479	0.0065879	1	0.259136	*
ENSG00000197430	OPALIN	oligodendrocytic myelin paranodal and inner loop protein	protein_coding	10	98102973	98119092	40	-2.4784	0.0065993	1	0.259136	*
ENSG00000167258	CDK12	cyclin dependent kinase 12	protein_coding	17	37617764	37721160	107	-2.4782	0.0066026	1	0.259136	*
ENSG00000159733	ZFYVE28	zinc finger FYVE-type containing 28	protein_coding	4	2271309	2420390	268	-2.472	0.0067179	1	0.261245	*
ENSG00000134698	AGO4	argonaute RISC component 4	protein_coding	1	36273773	36323491	24	-2.471	0.0067365	1	0.261245	*
ENSG00000138175	ARL3	ARF like GTPase 3	protein_coding	10	104433488	104474164	36	-2.4709	0.0067396	1	0.261245	*
ENSG00000196235	SUPT5H	SPT5 homolog, DSIF elongation factor subunit	protein_coding	19	39926796	39967310	65	-2.4706	0.0067442	1	0.261245	*
ENSG00000170085	SIMC1	SUMO interacting motifs containing 1	protein_coding	5	175665365	175772994	108	-2.4701	0.006754	1	0.261245	*
ENSG00000090975	PITPNM2	phosphatidylinositol transfer protein membrane associated 2	protein_coding	12	123468027	123634562	87	-2.4681	0.0067916	1	0.261245	*
ENSG00000100350	FOXRED2	FAD dependent oxidoreductase domain containing 2	protein_coding	22	36883237	36903148	36	-2.4677	0.0067993	1	0.261245	*
ENSG00000145217	SLC26A1	solute carrier family 26 member 1	protein_coding	4	972861	987228	14	-2.4673	0.0068071	1	0.261245	*
ENSG00000109686	SH3D19	SH3 domain containing 19	protein_coding	4	152023903	152246784	344	-2.4671	0.006811	1	0.261245	*
ENSG00000163810	TGM4	transglutaminase 4	protein_coding	3	44916100	44956482	106	-2.467	0.0068133	1	0.261245	*
ENSG00000101342	TLDC2	TBC/LysM-associated domain containing 2	protein_coding	20	35504524	35522638	20	-2.4659	0.0068338	1	0.261275	*
ENSG00000130023	ERMARD	ER membrane associated RNA degradation	protein_coding	6	170151718	170181680	75	-2.4653	0.0068455	1	0.261275	*
ENSG00000111231	GPN3	GPN-loop GTPase 3	protein_coding	12	110890289	110907073	15	-2.4622	0.0069053	1	0.262954	*
ENSG00000183615	FAM167B	family with sequence similarity 167 member B	protein_coding	1	32712834	32714457	1	-2.4612	0.0069243	1	0.263076	*
ENSG00000023041	ZDHHC6	zinc finger DHHC-type palmitoyltransferase 6	protein_coding	10	114190058	114206672	10	-2.4584	0.0069776	1	0.26392	*
ENSG00000105939	ZC3HAV1	zinc finger CCCH-type containing, antiviral 1	protein_coding	7	138728266	138794465	88	-2.4582	0.0069813	1	0.26392	*
ENSG00000181378	CFAP65	cilia and flagella associated protein 65	protein_coding	2	219867568	219906249	7	-2.4576	0.0069941	1	0.26392	*
ENSG00000138085	ATRAID	all-trans retinoic acid induced differentiation factor	protein_coding	2	27434895	27440046	12	-2.4557	0.0070307	1	0.264138	*
ENSG00000167397	VKORC1	vitamin K epoxide reductase complex subunit 1	protein_coding	16	31102163	31107301	3	-2.4546	0.0070519	1	0.264138	*
ENSG00000153487	ING1	inhibitor of growth family member 1	protein_coding	13	111365083	111373421	8	-2.4537	0.0070693	1	0.264138	*
ENSG00000151338	MIPOL1	mirror-image polydactyly 1	protein_coding	14	37667118	38021566	287	-2.4535	0.0070743	1	0.264138	*
ENSG00000064886	CHI3L2	chitinase 3 like 2	protein_coding	1	111743393	111786062	75	-2.4531	0.0070816	1	0.264138	*
ENSG00000154342	WNT3A	Wnt family member 3A	protein_coding	1	228194752	228248961	47	-2.4524	0.0070951	1	0.264138	*
ENSG00000064835	POU1F1	POU class 1 homeobox 1	protein_coding	3	87308554	87325737	20	-2.4513	0.0071162	1	0.264282	*
ENSG00000255439	ENSG00000255439	novel protein, VKORC1 and PRSS53 readthrough	protein_coding	16	31094760	31106277	7	-2.4497	0.0071483	1	0.264282	*
ENSG00000166128	RAB8B	RAB8B, member RAS oncogene family	protein_coding	15	63481668	63559981	106	-2.4496	0.0071513	1	0.264282	*
ENSG00000182952	HMGN4	high mobility group nucleosomal binding domain 4	protein_coding	6	26538633	26546482	12	-2.449	0.0071625	1	0.264282	*
ENSG00000145681	HAPLN1	hyaluronan and proteoglycan link protein 1	protein_coding	5	82933624	83017432	47	-2.4467	0.0072077	1	0.265361	*
ENSG00000197375	SLC22A5	solute carrier family 22 member 5	protein_coding	5	131705444	131731306	57	-2.4442	0.0072577	1	0.266612	*
ENSG00000132471	WBP2	WW domain binding protein 2	protein_coding	17	73841780	73852588	4	-2.4417	0.0073089	1	0.267902	*
ENSG00000185730	ZNF696	zinc finger protein 696	protein_coding	8	144371846	144380231	15	-2.439	0.007363	1	0.268854	*
ENSG00000114302	PRKAR2A	protein kinase cAMP-dependent type II regulatory subunit alpha	protein_coding	3	48782030	48885279	35	-2.438	0.0073839	1	0.268854	*
ENSG00000152061	RABGAP1L	RAB GTPase activating protein 1 like	protein_coding	1	174128548	174964445	802	-2.4374	0.0073965	1	0.268854	*
ENSG00000105607	GCDH	glutaryl-CoA dehydrogenase	protein_coding	19	13001840	13025021	17	-2.4373	0.0073995	1	0.268854	*
ENSG00000005020	SKAP2	src kinase associated phosphoprotein 2	protein_coding	7	26706681	27034858	427	-2.4354	0.0074385	1	0.269176	*
ENSG00000165219	GAPVD1	GTPase activating protein and VPS9 domains 1	protein_coding	9	128024073	128129486	66	-2.4348	0.0074508	1	0.269176	*
ENSG00000198471	RTP2	receptor transporter protein 2	protein_coding	3	187416047	187420345	10	-2.4345	0.0074569	1	0.269176	*
ENSG00000215440	NPEPL1	aminopeptidase like 1	protein_coding	20	57264187	57294294	59	-2.4324	0.0074987	1	0.270099	*
ENSG00000175874	CREG2	cellular repressor of E1A stimulated genes 2	protein_coding	2	101962013	102004057	79	-2.4309	0.0075304	1	0.270655	*
ENSG00000189337	KAZN	kazrin, periplakin interacting protein	protein_coding	1	14925200	15444539	469	-2.4296	0.0075579	1	0.271058	*
ENSG00000111344	RASAL1	RAS protein activator like 1	protein_coding	12	113536624	113574044	68	-2.4286	0.0075778	1	0.271187	*
ENSG00000174606	ANGEL2	angel homolog 2	protein_coding	1	213165524	213189168	17	-2.4269	0.0076153	1	0.271238	*
ENSG00000118193	KIF14	kinesin family member 14	protein_coding	1	200520628	200589862	113	-2.4248	0.0076582	1	0.271238	*
ENSG00000118407	FILIP1	filamin A interacting protein 1	protein_coding	6	76001575	76203454	161	-2.4243	0.0076685	1	0.271238	*
ENSG00000186038	HTR3E	5-hydroxytryptamine receptor 3E	protein_coding	3	183814852	183824783	10	-2.4242	0.0076717	1	0.271238	*
ENSG00000104164	BLOC1S6	biogenesis of lysosomal organelles complex 1 subunit 6	protein_coding	15	45879321	45908197	7	-2.4239	0.0076771	1	0.271238	*
ENSG00000198298	ZNF485	zinc finger protein 485	protein_coding	10	44101855	44113351	23	-2.4232	0.007692	1	0.271238	*
ENSG00000144233	AMMECR1L	AMMECR1 like	protein_coding	2	128619204	128643496	22	-2.4229	0.0076988	1	0.271238	*
ENSG00000165478	HEPACAM	hepatic and glial cell adhesion molecule	protein_coding	11	124789089	124806308	14	-2.4224	0.0077096	1	0.271238	*
ENSG00000103653	CSK	C-terminal Src kinase	protein_coding	15	75074398	75095539	22	-2.4161	0.0078433	1	0.275359	*
ENSG00000172769	OR5B3	olfactory receptor family 5 subfamily B member 3	protein_coding	11	58169937	58170882	4	-2.4147	0.0078742	1	0.275862	*
ENSG00000197329	PELI1	pellino E3 ubiquitin protein ligase 1	protein_coding	2	64319786	64371588	83	-2.4103	0.0079697	1	0.278435	*
ENSG00000141316	SPACA3	sperm acrosome associated 3	protein_coding	17	31297394	31324895	51	-2.4098	0.0079811	1	0.278435	*
ENSG00000067208	EVI5	ecotropic viral integration site 5	protein_coding	1	92974253	93257961	347	-2.4077	0.0080276	1	0.278511	*
ENSG00000051825	MPHOSPH9	M-phase phosphoprotein 9	protein_coding	12	123636867	123728561	151	-2.4075	0.0080315	1	0.278511	*
ENSG00000119684	MLH3	mutL homolog 3	protein_coding	14	75480467	75518235	28	-2.4063	0.0080571	1	0.278511	*
ENSG00000152049	KCNE4	potassium voltage-gated channel subfamily E regulatory subunit 4	protein_coding	2	223916532	224063117	339	-2.406	0.0080652	1	0.278511	*
ENSG00000140009	ESR2	estrogen receptor 2	protein_coding	14	64550950	64804830	382	-2.4056	0.008073	1	0.278511	*
ENSG00000114942	EEF1B2	eukaryotic translation elongation factor 1 beta 2	protein_coding	2	207024309	207027652	2	-2.4039	0.00811	1	0.278511	*
ENSG00000091831	ESR1	estrogen receptor 1	protein_coding	6	151977826	152450754	778	-2.4035	0.0081184	1	0.278511	*
ENSG00000170759	KIF5B	kinesin family member 5B	protein_coding	10	32297938	32345359	65	-2.4032	0.0081269	1	0.278511	*
ENSG00000185088	RPS27L	ribosomal protein S27 like	protein_coding	15	63418071	63450220	80	-2.4029	0.0081339	1	0.278511	*
ENSG00000112584	FAM120B	family with sequence similarity 120 member B	protein_coding	6	170599791	170716153	176	-2.4001	0.0081942	1	0.278725	*
ENSG00000152904	GGPS1	geranylgeranyl diphosphate synthase 1	protein_coding	1	235490665	235507847	19	-2.3985	0.0082313	1	0.278725	*
ENSG00000137513	NARS2	asparaginyl-tRNA synthetase 2, mitochondrial	protein_coding	11	78147007	78285919	192	-2.3984	0.0082339	1	0.278725	*
ENSG00000269028	ENSG00000269028			3	96335981	96337000	2	-2.3983	0.0082349	1	0.278725	*
ENSG00000140534	TICRR	TOPBP1 interacting checkpoint and replication regulator	protein_coding	15	90118713	90174287	65	-2.3977	0.0082495	1	0.278725	*
ENSG00000115602	IL1RL1	interleukin 1 receptor like 1	protein_coding	2	102927962	102968497	89	-2.3976	0.0082512	1	0.278725	*
ENSG00000167536	DHRS13	dehydrogenase/reductase 13	protein_coding	17	27224799	27230089	4	-2.3973	0.0082574	1	0.278725	*
ENSG00000104723	TUSC3	tumor suppressor candidate 3	protein_coding	8	15274724	15624158	714	-2.3965	0.0082767	1	0.278811	*
ENSG00000113141	IK	IK cytokine	protein_coding	5	140026643	140042064	18	-2.3906	0.0084109	1	0.280046	*
ENSG00000228804	ENSG00000228804	novel transcript, antisense to RTP2 and BCL6	lncRNA	3	187420101	187451637	48	-2.3906	0.0084114	1	0.280046	*
ENSG00000105968	H2AZ2	H2A.Z variant histone 2	protein_coding	7	44866390	44887682	31	-2.3904	0.0084149	1	0.280046	*
ENSG00000130540	SULT4A1	sulfotransferase family 4A member 1	protein_coding	22	44220389	44258398	103	-2.3901	0.0084226	1	0.280046	*
ENSG00000126351	THRA	thyroid hormone receptor alpha	protein_coding	17	38214543	38250120	19	-2.3895	0.0084363	1	0.280046	*
ENSG00000168453	HR	HR lysine demethylase and nuclear receptor corepressor	protein_coding	8	21971928	21990897	4	-2.3882	0.0084647	1	0.280046	*
ENSG00000092853	CLSPN	claspin	protein_coding	1	36185819	36235568	30	-2.3871	0.0084908	1	0.280046	*
ENSG00000101347	SAMHD1	SAM and HD domain containing deoxynucleoside triphosphate triphosphohydrolase 1	protein_coding	20	35518632	35580246	70	-2.3871	0.0084916	1	0.280046	*
ENSG00000184909	ENSG00000184909			1	178511950	178517579	14	-2.3867	0.0085009	1	0.280046	*
ENSG00000164106	SCRG1	stimulator of chondrogenesis 1	protein_coding	4	174305852	174327531	9	-2.3862	0.0085112	1	0.280046	*
ENSG00000078687	TNRC6C	trinucleotide repeat containing adaptor 6C	protein_coding	17	76000249	76104916	93	-2.386	0.0085154	1	0.280046	*
ENSG00000169862	CTNND2	catenin delta 2	protein_coding	5	10971952	11904155	1018	-2.385	0.0085394	1	0.280046	*
ENSG00000196792	STRN3	striatin 3	protein_coding	14	31363005	31495607	165	-2.3846	0.0085488	1	0.280046	*
ENSG00000106089	STX1A	syntaxin 1A	protein_coding	7	73113536	73134002	1	-2.3845	0.00855	1	0.280046	*
ENSG00000177479	ARIH2	ariadne RBR E3 ubiquitin protein ligase 2	protein_coding	3	48956254	49023815	29	-2.3839	0.0085658	1	0.280046	*
ENSG00000151917	BEND6	BEN domain containing 6	protein_coding	6	56819773	56892140	82	-2.3828	0.0085913	1	0.280148	*
ENSG00000107854	TNKS2	tankyrase 2	protein_coding	10	93558069	93625033	105	-2.3823	0.0086026	1	0.280148	*
ENSG00000104154	SLC30A4	solute carrier family 30 member 4	protein_coding	15	45771809	45815005	20	-2.3792	0.008676	1	0.280608	*
ENSG00000147419	CCDC25	coiled-coil domain containing 25	protein_coding	8	27590835	27630170	104	-2.3781	0.0087014	1	0.280608	*
ENSG00000150477	KIAA1328	KIAA1328	protein_coding	18	34409069	34812135	431	-2.3779	0.0087049	1	0.280608	*
ENSG00000162374	ELAVL4	ELAV like RNA binding protein 4	protein_coding	1	50513686	50669458	88	-2.3775	0.0087158	1	0.280608	*
ENSG00000123444	KBTBD4	kelch repeat and BTB domain containing 4	protein_coding	11	47593749	47600567	1	-2.3773	0.0087199	1	0.280608	*
ENSG00000187134	AKR1C1	aldo-keto reductase family 1 member C1	protein_coding	10	4934796	5025475	123	-2.377	0.0087268	1	0.280608	*
ENSG00000143493	INTS7	integrator complex subunit 7	protein_coding	1	212113741	212208884	217	-2.3763	0.0087439	1	0.280608	*
ENSG00000197694	SPTAN1	spectrin alpha, non-erythrocytic 1	protein_coding	9	131314866	131395941	45	-2.3749	0.0087759	1	0.280608	*
ENSG00000213057	C1orf220	chromosome 1 putative open reading frame 220	lncRNA	1	178511887	178518024	17	-2.3742	0.0087939	1	0.280608	*
ENSG00000164451	CALHM4	calcium homeostasis modulator family member 4	protein_coding	6	116850174	116880031	45	-2.3731	0.0088197	1	0.280608	*
ENSG00000111237	VPS29	VPS29 retromer complex component	protein_coding	12	110928902	110939922	6	-2.3722	0.0088404	1	0.280608	*
ENSG00000175356	SCUBE2	signal peptide, CUB domain and EGF like domain containing 2	protein_coding	11	9041071	9159661	124	-2.372	0.0088468	1	0.280608	*
ENSG00000107147	KCNT1	potassium sodium-activated channel subfamily T member 1	protein_coding	9	138594031	138684992	30	-2.3718	0.0088516	1	0.280608	*
ENSG00000103510	KAT8	lysine acetyltransferase 8	protein_coding	16	31127075	31142714	19	-2.3717	0.0088528	1	0.280608	*
ENSG00000268706	ENSG00000268706			18	61602042	61609601	11	-2.3704	0.0088843	1	0.281072	*
ENSG00000099942	CRKL	CRK like proto-oncogene, adaptor protein	protein_coding	22	21271714	21308037	47	-2.369	0.0089188	1	0.28151	*
ENSG00000172381	ENSG00000172381			11	57798402	57799403	3	-2.3684	0.008932	1	0.28151	*
ENSG00000023697	DERA	deoxyribose-phosphate aldolase	protein_coding	12	16064106	16190220	67	-2.3677	0.0089497	1	0.281535	*
ENSG00000130958	SLC35D2	solute carrier family 35 member D2	protein_coding	9	99082988	99145992	139	-2.3617	0.0090956	1	0.285585	*
ENSG00000268730	ENSG00000268730			15	99859300	99859828	1	-2.3592	0.0091583	1	0.286094	*
ENSG00000187461	ENSG00000187461			6	13469513	13486415	4	-2.3591	0.0091598	1	0.286094	*
ENSG00000198818	SFT2D1	SFT2 domain containing 1	protein_coding	6	166733216	166756079	16	-2.3589	0.0091634	1	0.286094	*
ENSG00000141569	TRIM65	tripartite motif containing 65	protein_coding	17	73876416	73893084	25	-2.3575	0.0091987	1	0.286658	*
ENSG00000196091	MYBPC1	myosin binding protein C1	protein_coding	12	101962131	102079796	208	-2.3559	0.0092384	1	0.287357	*
ENSG00000204852	TCTN1	tectonic family member 1	protein_coding	12	111051832	111087235	19	-2.3547	0.0092695	1	0.287787	*
ENSG00000131979	GCH1	GTP cyclohydrolase 1	protein_coding	14	55308726	55369570	112	-2.3511	0.009359	1	0.289908	*
ENSG00000165244	ZNF367	zinc finger protein 367	protein_coding	9	99148223	99180611	54	-2.3498	0.0093915	1	0.289908	*
ENSG00000143612	C1orf43	chromosome 1 open reading frame 43	protein_coding	1	154179182	154193104	8	-2.3498	0.0093918	1	0.289908	*
ENSG00000054267	ARID4B	AT-rich interaction domain 4B	protein_coding	1	235294949	235491534	226	-2.3492	0.0094075	1	0.289908	*
ENSG00000166839	ANKDD1A	ankyrin repeat and death domain containing 1A	protein_coding	15	65204101	65251042	42	-2.3478	0.0094436	1	0.29043	*
ENSG00000185028	LRRC14B	leucine rich repeat containing 14B	protein_coding	5	191626	195468	5	-2.347	0.0094619	1	0.29043	*
ENSG00000164161	HHIP	hedgehog interacting protein	protein_coding	4	145567173	145666423	117	-2.3464	0.0094768	1	0.29043	*
ENSG00000148572	NRBF2	nuclear receptor binding factor 2	protein_coding	10	64893050	64914783	21	-2.3438	0.0095448	1	0.291272	*
ENSG00000114737	CISH	cytokine inducible SH2 containing protein	protein_coding	3	50643921	50649262	2	-2.3426	0.0095758	1	0.291272	*
ENSG00000241058	NSUN6	NOP2/Sun RNA methyltransferase 6	protein_coding	10	18834490	18940551	188	-2.3425	0.0095766	1	0.291272	*
ENSG00000106701	FSD1L	fibronectin type III and SPRY domain containing 1 like	protein_coding	9	108210077	108314714	109	-2.3424	0.0095789	1	0.291272	*
ENSG00000115827	DCAF17	DDB1 and CUL4 associated factor 17	protein_coding	2	172290727	172341562	106	-2.3419	0.0095918	1	0.291272	*
ENSG00000178537	SLC25A20	solute carrier family 25 member 20	protein_coding	3	48894369	48936426	18	-2.3411	0.0096128	1	0.291378	*
ENSG00000089101	CFAP61	cilia and flagella associated protein 61	protein_coding	20	20033158	20341346	585	-2.3399	0.0096439	1	0.291465	*
ENSG00000174567	GOLT1A	golgi transport 1A	protein_coding	1	204167288	204183220	15	-2.3397	0.0096507	1	0.291465	*
ENSG00000158941	CCAR2	cell cycle and apoptosis regulator 2	protein_coding	8	22462145	22479027	22	-2.3375	0.0097058	1	0.292229	*
ENSG00000160226	CFAP410	cilia and flagella associated protein 410	protein_coding	21	45748827	45759285	5	-2.3357	0.0097532	1	0.292229	*
ENSG00000182866	LCK	LCK proto-oncogene, Src family tyrosine kinase	protein_coding	1	32716840	32751766	5	-2.3355	0.0097599	1	0.292229	*
ENSG00000197363	ZNF517	zinc finger protein 517	protein_coding	8	146024261	146036554	12	-2.3353	0.0097629	1	0.292229	*
ENSG00000111358	GTF2H3	general transcription factor IIH subunit 3	protein_coding	12	124118375	124147153	46	-2.3353	0.0097638	1	0.292229	*
ENSG00000154438	ASZ1	ankyrin repeat, SAM and basic leucine zipper domain containing 1	protein_coding	7	117003276	117068177	46	-2.334	0.009799	1	0.292318	*
ENSG00000155545	MIER3	MIER family member 3	protein_coding	5	56215429	56267502	111	-2.3338	0.0098019	1	0.292318	*
ENSG00000104626	ERI1	exoribonuclease 1	protein_coding	8	8859657	8974256	214	-2.3327	0.0098312	1	0.292667	*
ENSG00000182196	ARL6IP4	ARF like GTPase 6 interacting protein 4	protein_coding	12	123464607	123467456	1	-2.3309	0.00988	1	0.293595	*
ENSG00000141027	NCOR1	nuclear receptor corepressor 1	protein_coding	17	15932471	16121499	186	-2.3282	0.0099517	1	0.295198	*
ENSG00000100462	PRMT5	protein arginine methyltransferase 5	protein_coding	14	23389720	23398794	10	-2.3269	0.0099866	1	0.295334	*
ENSG00000259224	SLC35G6	solute carrier family 35 member G6	protein_coding	17	7384721	7386383	3	-2.3259	0.010011	1	0.295334	*
ENSG00000154639	CXADR	CXADR Ig-like cell adhesion molecule	protein_coding	21	18884700	18965897	90	-2.3252	0.010032	1	0.295334	*
ENSG00000112419	PHACTR2	phosphatase and actin regulator 2	protein_coding	6	143857982	144152322	560	-2.325	0.010035	1	0.295334	*
ENSG00000116903	EXOC8	exocyst complex component 8	protein_coding	1	231468480	231473598	5	-2.3247	0.010045	1	0.295334	*
ENSG00000118946	PCDH17	protocadherin 17	protein_coding	13	58205944	58303445	112	-2.3236	0.010072	1	0.295605	*
ENSG00000120314	WDR55	WD repeat domain 55	protein_coding	5	140044261	140053709	9	-2.3224	0.010107	1	0.29611	*
ENSG00000163467	TSACC	TSSK6 activating cochaperone	protein_coding	1	156307105	156316786	6	-2.3197	0.010178	1	0.297666	*
ENSG00000118197	DDX59	DEAD-box helicase 59	protein_coding	1	200593024	200639097	88	-2.3159	0.010283	1	0.298385	*
ENSG00000184465	WDR27	WD repeat domain 27	protein_coding	6	169857307	170102159	498	-2.315	0.010307	1	0.298385	*
ENSG00000126775	ATG14	autophagy related 14	protein_coding	14	55833110	55878576	96	-2.3148	0.010311	1	0.298385	*
ENSG00000140416	TPM1	tropomyosin 1	protein_coding	15	63334831	63364114	54	-2.3131	0.010357	1	0.298385	*
ENSG00000106631	MYL7	myosin light chain 7	protein_coding	7	44178463	44180931	4	-2.3131	0.010358	1	0.298385	*
ENSG00000198952	SMG5	SMG5 nonsense mediated mRNA decay factor	protein_coding	1	156219015	156252620	58	-2.3131	0.010359	1	0.298385	*
ENSG00000051341	POLQ	DNA polymerase theta	protein_coding	3	121150278	121264853	144	-2.313	0.010362	1	0.298385	*
ENSG00000101298	SNPH	syntaphilin	protein_coding	20	1246960	1289972	37	-2.3122	0.010384	1	0.298385	*
ENSG00000243509	TNFRSF6B	TNF receptor superfamily member 6b	protein_coding	20	62328021	62330037	6	-2.3115	0.010402	1	0.298385	*
ENSG00000119608	PROX2	prospero homeobox 2	protein_coding	14	75319736	75330537	12	-2.31	0.010443	1	0.298385	*
ENSG00000116729	WLS	Wnt ligand secretion mediator	protein_coding	1	68564142	68698803	282	-2.3082	0.010493	1	0.298385	*
ENSG00000134910	STT3A	STT3 oligosaccharyltransferase complex catalytic subunit A	protein_coding	11	125461607	125495110	112	-2.3082	0.010493	1	0.298385	*
ENSG00000177731	FLII	FLII actin remodeling protein	protein_coding	17	18148150	18162230	6	-2.3081	0.010496	1	0.298385	*
ENSG00000178623	GPR35	G protein-coupled receptor 35	protein_coding	2	241544848	241570676	20	-2.3078	0.010505	1	0.298385	*
ENSG00000124207	CSE1L	chromosome segregation 1 like	protein_coding	20	47662849	47713489	63	-2.3075	0.010514	1	0.298385	*
ENSG00000119689	DLST	dihydrolipoamide S-succinyltransferase	protein_coding	14	75348594	75370448	31	-2.307	0.010527	1	0.298385	*
ENSG00000160570	DEDD2	death effector domain containing 2	protein_coding	19	42702750	42724292	13	-2.3062	0.010549	1	0.298385	*
ENSG00000240303	ACAD11	acyl-CoA dehydrogenase family member 11	protein_coding	3	132276982	132379567	77	-2.3061	0.010552	1	0.298385	*
ENSG00000205765	RIMOC1	RAB7A interacting MON1-CCZ1 complex subunit 1	protein_coding	5	41904290	41921738	11	-2.306	0.010556	1	0.298385	*
ENSG00000137944	KYAT3	kynurenine aminotransferase 3	protein_coding	1	89401456	89458636	56	-2.3055	0.010569	1	0.298385	*
ENSG00000106078	COBL	cordon-bleu WH2 repeat protein	protein_coding	7	51083909	51384515	382	-2.3044	0.0106	1	0.298385	*
ENSG00000005961	ITGA2B	integrin subunit alpha 2b	protein_coding	17	42449548	42466873	7	-2.3043	0.010602	1	0.298385	*
ENSG00000214360	EFCAB9	EF-hand calcium binding domain 9	protein_coding	5	171621176	171630456	6	-2.3039	0.010615	1	0.298385	*
ENSG00000160117	ANKLE1	ankyrin repeat and LEM domain containing 1	protein_coding	19	17392454	17398455	19	-2.301	0.010696	1	0.299149	*
ENSG00000105835	NAMPT	nicotinamide phosphoribosyltransferase	protein_coding	7	105888731	105926772	47	-2.2995	0.010738	1	0.299149	*
ENSG00000167194	C16orf92	chromosome 16 open reading frame 92	protein_coding	16	30034655	30039057	1	-2.2992	0.010748	1	0.299149	*
ENSG00000168079	SCARA5	scavenger receptor class A member 5	protein_coding	8	27727399	27850244	257	-2.2989	0.010755	1	0.299149	*
ENSG00000168887	C2orf68	chromosome 2 open reading frame 68	protein_coding	2	85833777	85839189	2	-2.2988	0.010757	1	0.299149	*
ENSG00000088812	ATRN	attractin	protein_coding	20	3451687	3631769	297	-2.2988	0.010758	1	0.299149	*
ENSG00000113916	BCL6	BCL6 transcription repressor	protein_coding	3	187439165	187463515	25	-2.2985	0.010768	1	0.299149	*
ENSG00000145216	FIP1L1	factor interacting with PAPOLA and CPSF1	protein_coding	4	54243810	55161439	1339	-2.2967	0.010818	1	0.300037	*
ENSG00000213741	RPS29	ribosomal protein S29	protein_coding	14	50043390	50065408	21	-2.2958	0.010844	1	0.300256	*
ENSG00000127947	PTPN12	protein tyrosine phosphatase non-receptor type 12	protein_coding	7	77166592	77269388	116	-2.2949	0.010869	1	0.300256	*
ENSG00000129187	DCTD	dCMP deaminase	protein_coding	4	183811213	183839089	45	-2.2945	0.01088	1	0.300256	*
ENSG00000240038	AMY2B	amylase alpha 2B	protein_coding	1	104096437	104122156	5	-2.2939	0.010899	1	0.300279	*
ENSG00000103642	LACTB	lactamase beta	protein_coding	15	63413999	63434260	34	-2.2929	0.010927	1	0.300279	*
ENSG00000149927	DOC2A	double C2 domain alpha	protein_coding	16	30016830	30034591	16	-2.2926	0.010935	1	0.300279	*
ENSG00000152242	ARK2N	arkadia (RNF111) N-terminal like PKA signaling regulator 2N	protein_coding	18	43753519	43846949	73	-2.2905	0.010996	1	0.301457	*
ENSG00000143363	PRUNE1	prune exopolyphosphatase 1	protein_coding	1	150980896	151008189	22	-2.2885	0.011054	1	0.301791	*
ENSG00000138315	OIT3	oncoprotein induced transcript 3	protein_coding	10	74653339	74692791	20	-2.2883	0.011061	1	0.301791	*
ENSG00000022355	GABRA1	gamma-aminobutyric acid type A receptor subunit alpha1	protein_coding	5	161274197	161326975	75	-2.2876	0.011081	1	0.301791	*
ENSG00000112210	RAB23	RAB23, member RAS oncogene family	protein_coding	6	57053607	57087078	13	-2.2874	0.011087	1	0.301791	*
ENSG00000155099	PIP4P2	phosphatidylinositol-4,5-bisphosphate 4-phosphatase 2	protein_coding	8	92006024	92053292	52	-2.2866	0.011109	1	0.301791	*
ENSG00000141744	PNMT	phenylethanolamine N-methyltransferase	protein_coding	17	37824234	37826728	2	-2.2863	0.011117	1	0.301791	*
ENSG00000182255	KCNA4	potassium voltage-gated channel subfamily A member 4	protein_coding	11	30031288	30038570	9	-2.2836	0.011199	1	0.303522	*
ENSG00000268076	ENSG00000268076			12	25381515	25390840	16	-2.2816	0.011256	1	0.304277	*
ENSG00000137675	MMP27	matrix metallopeptidase 27	protein_coding	11	102562218	102576537	44	-2.2809	0.011278	1	0.304277	*
ENSG00000143093	STRIP1	striatin interacting protein 1	protein_coding	1	110574199	110617263	30	-2.2806	0.011286	1	0.304277	*
ENSG00000101246	ARFRP1	ARF related protein 1	protein_coding	20	62329996	62339377	11	-2.2801	0.0113	1	0.304277	*
ENSG00000214860	EVPLL	envoplakin like	protein_coding	17	18280976	18292961	4	-2.2771	0.011389	1	0.306178	*
ENSG00000087301	TXNDC16	thioredoxin domain containing 16	protein_coding	14	52897308	53019240	180	-2.2758	0.011429	1	0.306758	*
ENSG00000100678	SLC8A3	solute carrier family 8 member A3	protein_coding	14	70510934	70655787	338	-2.2752	0.011448	1	0.306773	*
ENSG00000132361	CLUH	clustered mitochondria homolog	protein_coding	17	2592680	2615957	6	-2.2729	0.011516	1	0.308058	*
ENSG00000063660	GPC1	glypican 1	protein_coding	2	241375088	241407493	21	-2.272	0.011545	1	0.308058	*
ENSG00000077157	PPP1R12B	protein phosphatase 1 regulatory subunit 12B	protein_coding	1	202317827	202561834	140	-2.2716	0.011555	1	0.308058	*
ENSG00000055118	KCNH2	potassium voltage-gated channel subfamily H member 2	protein_coding	7	150642049	150675403	34	-2.2711	0.01157	1	0.308058	*
ENSG00000122859	NEUROG3	neurogenin 3	protein_coding	10	71331454	71332994	1	-2.2698	0.011608	1	0.308216	*
ENSG00000143761	ARF1	ARF GTPase 1	protein_coding	1	228270361	228286912	11	-2.2692	0.011629	1	0.308216	*
ENSG00000142686	C1orf216	chromosome 1 open reading frame 216	protein_coding	1	36179476	36185073	4	-2.2689	0.011637	1	0.308216	*
ENSG00000162383	SLC1A7	solute carrier family 1 member 7	protein_coding	1	53552855	53608289	125	-2.2685	0.01165	1	0.308216	*
ENSG00000169592	INO80E	INO80 complex subunit E	protein_coding	16	30006615	30017114	10	-2.2673	0.011687	1	0.30828	*
ENSG00000173269	MMRN2	multimerin 2	protein_coding	10	88695297	88729238	58	-2.2666	0.011706	1	0.30828	*
ENSG00000170222	ADPRM	ADP-ribose/CDP-alcohol diphosphatase, manganese dependent	protein_coding	17	10600911	10614550	16	-2.2666	0.011708	1	0.30828	*
ENSG00000174607	UGT8	UDP glycosyltransferase 8	protein_coding	4	115519611	115599380	35	-2.2647	0.011766	1	0.309318	*
ENSG00000164933	SLC25A32	solute carrier family 25 member 32	protein_coding	8	104410863	104427417	41	-2.2632	0.011811	1	0.309575	*
ENSG00000165623	UCMA	upper zone of growth plate and cartilage matrix associated	protein_coding	10	13263767	13276334	1	-2.2631	0.011813	1	0.309575	*
ENSG00000187054	TMPRSS11A	transmembrane serine protease 11A	protein_coding	4	68775103	68829858	83	-2.2582	0.011967	1	0.311153	*
ENSG00000176956	LY6H	lymphocyte antigen 6 family member H	protein_coding	8	144239331	144242128	3	-2.2577	0.011981	1	0.311153	*
ENSG00000106624	AEBP1	AE binding protein 1	protein_coding	7	44143960	44154161	10	-2.2571	0.012002	1	0.311153	*
ENSG00000091947	TMEM101	transmembrane protein 101	protein_coding	17	42088556	42101314	15	-2.2568	0.012009	1	0.311153	*
ENSG00000165506	DNAAF2	dynein axonemal assembly factor 2	protein_coding	14	50091892	50101948	23	-2.2558	0.012041	1	0.311153	*
ENSG00000152763	DNAI4	dynein axonemal intermediate chain 4	protein_coding	1	67278568	67390570	81	-2.2556	0.012049	1	0.311153	*
ENSG00000227011	ENSG00000227011			17	51062880	51065012	1	-2.2543	0.01209	1	0.311153	*
ENSG00000157741	UBN2	ubinuclein 2	protein_coding	7	138915102	138992982	6	-2.2536	0.012111	1	0.311153	*
ENSG00000168026	TTC21A	tetratricopeptide repeat domain 21A	protein_coding	3	39149152	39180394	68	-2.2513	0.012182	1	0.311153	*
ENSG00000187824	TMEM220	transmembrane protein 220	protein_coding	17	10602332	10633633	73	-2.2513	0.012182	1	0.311153	*
ENSG00000131899	LLGL1	LLGL scribble cell polarity complex component 1	protein_coding	17	18128901	18148189	27	-2.2511	0.012189	1	0.311153	*
ENSG00000198440	ZNF583	zinc finger protein 583	protein_coding	19	56909335	56947404	20	-2.2506	0.012204	1	0.311153	*
ENSG00000151893	CACUL1	CDK2 associated cullin domain 1	protein_coding	10	120433679	120514761	108	-2.2495	0.01224	1	0.311153	*
ENSG00000106605	BLVRA	biliverdin reductase A	protein_coding	7	43798279	43846939	63	-2.2494	0.012243	1	0.311153	*
ENSG00000167625	ZNF526	zinc finger protein 526	protein_coding	19	42724423	42732353	1	-2.2492	0.01225	1	0.311153	*
ENSG00000223474	ENSG00000223474			1	26145212	26147288	2	-2.2492	0.01225	1	0.311153	*
ENSG00000186513	OR9Q2	olfactory receptor family 9 subfamily Q member 2	protein_coding	11	57957906	57958990	4	-2.2483	0.012278	1	0.311153	*
ENSG00000087250	MT3	metallothionein 3	protein_coding	16	56622986	56625000	1	-2.2481	0.012283	1	0.311153	*
ENSG00000118369	USP35	ubiquitin specific peptidase 35	protein_coding	11	77899858	77925757	14	-2.2474	0.012306	1	0.311153	*
ENSG00000171150	SOCS5	suppressor of cytokine signaling 5	protein_coding	2	46926091	46990268	137	-2.2474	0.012306	1	0.311153	*
ENSG00000065361	ERBB3	erb-b2 receptor tyrosine kinase 3	protein_coding	12	56473641	56497289	13	-2.2471	0.012315	1	0.311153	*
ENSG00000143382	ADAMTSL4	ADAMTS like 4	protein_coding	1	150521884	150533413	2	-2.247	0.012321	1	0.311153	*
ENSG00000068745	IP6K2	inositol hexakisphosphate kinase 2	protein_coding	3	48725436	48777786	42	-2.2468	0.012328	1	0.311153	*
ENSG00000196366	C9orf163	chromosome 9 putative open reading frame 163	lncRNA	9	139377947	139380518	1	-2.246	0.01235	1	0.311153	*
ENSG00000122406	RPL5	ribosomal protein L5	protein_coding	1	93297582	93307481	6	-2.2452	0.012378	1	0.311153	*
ENSG00000121542	SEC22A	SEC22 homolog A, vesicle trafficking protein	protein_coding	3	122920774	122992977	187	-2.2445	0.012401	1	0.311153	*
ENSG00000011600	TYROBP	transmembrane immune signaling adaptor TYROBP	protein_coding	19	36395303	36399197	2	-2.2441	0.012412	1	0.311153	*
ENSG00000119718	EIF2B2	eukaryotic translation initiation factor 2B subunit beta	protein_coding	14	75469614	75476292	2	-2.244	0.012415	1	0.311153	*
ENSG00000145990	GFOD1	Gfo/Idh/MocA-like oxidoreductase domain containing 1	protein_coding	6	13358062	13487894	154	-2.2429	0.012452	1	0.311153	*
ENSG00000149716	LTO1	LTO1 maturation factor of ABCE1	protein_coding	11	69467844	69490184	4	-2.2427	0.012459	1	0.311153	*
ENSG00000188725	SMIM15	small integral membrane protein 15	protein_coding	5	60453536	60458301	1	-2.2417	0.01249	1	0.311153	*
ENSG00000149926	TLCD3B	TLC domain containing 3B	protein_coding	16	30035748	30064299	22	-2.2411	0.01251	1	0.311153	*
ENSG00000146007	ZMAT2	zinc finger matrin-type 2	protein_coding	5	140078265	140086248	10	-2.2398	0.012553	1	0.311153	*
ENSG00000157103	SLC6A1	solute carrier family 6 member 1	protein_coding	3	11034410	11080933	66	-2.239	0.012577	1	0.311153	*
ENSG00000111364	DDX55	DEAD-box helicase 55	protein_coding	12	124086624	124105488	44	-2.2387	0.012586	1	0.311153	*
ENSG00000173421	IHO1	interactor of HORMAD1 1	protein_coding	3	49235861	49295537	51	-2.2383	0.0126	1	0.311153	*
ENSG00000182836	PLCXD3	phosphatidylinositol specific phospholipase C X domain containing 3	protein_coding	5	41307056	41510730	278	-2.2378	0.012618	1	0.311153	*
ENSG00000109381	ELF2	E74 like ETS transcription factor 2	protein_coding	4	139949266	140098372	67	-2.2373	0.012634	1	0.311153	*
ENSG00000084112	SSH1	slingshot protein phosphatase 1	protein_coding	12	109176466	109251366	44	-2.237	0.012645	1	0.311153	*
ENSG00000204130	RUFY2	RUN and FYVE domain containing 2	protein_coding	10	70100864	70167051	84	-2.2352	0.012701	1	0.311153	*
ENSG00000119723	COQ6	coenzyme Q6, monooxygenase	protein_coding	14	74416629	74430373	27	-2.235	0.01271	1	0.311153	*
ENSG00000226976	COX6A1P2	COX6A1 pseudogene 2	processed_pseudogene	6	37012607	37013177	2	-2.2345	0.012724	1	0.311153	*
ENSG00000133703	KRAS	KRAS proto-oncogene, GTPase	protein_coding	12	25357723	25403870	84	-2.2342	0.012736	1	0.311153	*
ENSG00000059769	DNAJC25	DnaJ heat shock protein family (Hsp40) member C25	protein_coding	9	114393632	114432508	99	-2.2335	0.012759	1	0.311153	*
ENSG00000242550	SERPINB10	serpin family B member 10	protein_coding	18	61564408	61603345	119	-2.2335	0.012759	1	0.311153	*
ENSG00000244115	DNAJC25-GNG10	DNAJC25-GNG10 readthrough	protein_coding	9	114393666	114432509	99	-2.2335	0.012759	1	0.311153	*
ENSG00000167088	SNRPD1	small nuclear ribonucleoprotein D1 polypeptide	protein_coding	18	19192228	19210417	14	-2.2333	0.012765	1	0.311153	*
ENSG00000256453	DND1	DND microRNA-mediated repression inhibitor 1	protein_coding	5	140050379	140053171	1	-2.2326	0.012787	1	0.311153	*
ENSG00000127249	ATP13A4	ATPase 13A4	protein_coding	3	193119866	193310900	218	-2.2316	0.012821	1	0.311153	*
ENSG00000181004	BBS12	Bardet-Biedl syndrome 12	protein_coding	4	123653857	123666098	15	-2.2302	0.012868	1	0.311153	*
ENSG00000162174	ASRGL1	asparaginase and isoaspartyl peptidase 1	protein_coding	11	62104920	62160882	82	-2.23	0.012874	1	0.311153	*
ENSG00000013523	ANGEL1	angel homolog 1	protein_coding	14	77253588	77292589	56	-2.2299	0.012879	1	0.311153	*
ENSG00000148584	A1CF	APOBEC1 complementation factor	protein_coding	10	52559169	52645435	68	-2.2296	0.012886	1	0.311153	*
ENSG00000149925	ALDOA	aldolase, fructose-bisphosphate A	protein_coding	16	30064411	30081778	3	-2.2282	0.012935	1	0.311153	*
ENSG00000149930	TAOK2	TAO kinase 2	protein_coding	16	29984962	30003582	13	-2.2281	0.012935	1	0.311153	*
ENSG00000178252	WDR6	WD repeat domain 6	protein_coding	3	49044495	49053386	3	-2.2281	0.012937	1	0.311153	*
ENSG00000101639	CEP192	centrosomal protein 192	protein_coding	18	12991361	13125051	265	-2.228	0.012939	1	0.311153	*
ENSG00000161955	TNFSF13	TNF superfamily member 13	protein_coding	17	7461609	7464925	3	-2.224	0.013074	1	0.312507	*
ENSG00000054796	SPO11	SPO11 initiator of meiotic double strand breaks	protein_coding	20	55904815	55919050	16	-2.224	0.013075	1	0.312507	*
ENSG00000205710	C17orf107	chromosome 17 open reading frame 107	protein_coding	17	4802713	4806227	4	-2.2236	0.013088	1	0.312507	*
ENSG00000151532	VTI1A	vesicle transport through interaction with t-SNAREs 1A	protein_coding	10	114206756	114578503	269	-2.2234	0.013093	1	0.312507	*
ENSG00000267795	SMIM22	small integral membrane protein 22	protein_coding	16	4838398	4846492	2	-2.2232	0.0131	1	0.312507	*
ENSG00000125522	NPBWR2	neuropeptides B and W receptor 2	protein_coding	20	62737173	62738524	4	-2.223	0.013108	1	0.312507	*
ENSG00000169567	HINT1	histidine triad nucleotide binding protein 1	protein_coding	5	130494720	130507428	28	-2.221	0.013176	1	0.313413	*
ENSG00000138758	SEPTIN11	septin 11	protein_coding	4	77870856	77961537	117	-2.2202	0.013203	1	0.313413	*
ENSG00000100593	ISM2	isthmin 2	protein_coding	14	77940740	77965210	47	-2.2196	0.013222	1	0.313413	*
ENSG00000161682	FAM171A2	family with sequence similarity 171 member A2	protein_coding	17	42430583	42441243	3	-2.2186	0.013257	1	0.313413	*
ENSG00000212938	KRTAP6-3	keratin associated protein 6-3	protein_coding	21	31964759	31965394	1	-2.2186	0.013257	1	0.313413	*
ENSG00000110172	CHORDC1	cysteine and histidine rich domain containing 1	protein_coding	11	89934328	89956532	51	-2.2185	0.013259	1	0.313413	*
ENSG00000198597	ZNF536	zinc finger protein 536	protein_coding	19	30719197	31204445	432	-2.2166	0.013326	1	0.314238	*
ENSG00000144161	ZC3H8	zinc finger CCCH-type containing 8	protein_coding	2	112969102	113012713	26	-2.2159	0.013349	1	0.314238	*
ENSG00000115307	AUP1	AUP1 lipid droplet regulating VLDL assembly factor	protein_coding	2	74753772	74757066	1	-2.2154	0.013365	1	0.314238	*
ENSG00000185721	DRG1	developmentally regulated GTP binding protein 1	protein_coding	22	31795509	31924726	154	-2.2151	0.013377	1	0.314238	*
ENSG00000165406	MARCHF8	membrane associated ring-CH-type finger 8	protein_coding	10	45950035	46090354	280	-2.2139	0.013417	1	0.314238	*
ENSG00000197208	SLC22A4	solute carrier family 22 member 4	protein_coding	5	131630136	131679899	88	-2.2137	0.013426	1	0.314238	*
ENSG00000106633	GCK	glucokinase	protein_coding	7	44183872	44237769	66	-2.2134	0.013436	1	0.314238	*
ENSG00000162073	PAQR4	progestin and adipoQ receptor family member 4	protein_coding	16	3019246	3023490	1	-2.2124	0.013468	1	0.314238	*
ENSG00000196466	ZNF799	zinc finger protein 799	protein_coding	19	12500830	12512085	1	-2.2117	0.013493	1	0.314238	*
ENSG00000196341	OR8D1	olfactory receptor family 8 subfamily D member 1	protein_coding	11	124179708	124180733	2	-2.2116	0.013497	1	0.314238	*
ENSG00000122912	SLC25A16	solute carrier family 25 member 16	protein_coding	10	70237756	70287231	135	-2.2113	0.013506	1	0.314238	*
ENSG00000122484	RPAP2	RNA polymerase II associated protein 2	protein_coding	1	92764522	92867613	69	-2.2109	0.013521	1	0.314238	*
ENSG00000011275	RNF216	ring finger protein 216	protein_coding	7	5659678	5821370	270	-2.21	0.013554	1	0.314238	*
ENSG00000143569	UBAP2L	ubiquitin associated protein 2 like	protein_coding	1	154192655	154243986	39	-2.2098	0.013559	1	0.314238	*
ENSG00000100393	EP300	E1A binding protein p300	protein_coding	22	41487790	41576081	71	-2.2088	0.013593	1	0.314238	*
ENSG00000135929	CYP27A1	cytochrome P450 family 27 subfamily A member 1	protein_coding	2	219646472	219680016	48	-2.2087	0.013596	1	0.314238	*
ENSG00000214941	ZSWIM7	zinc finger SWIM-type containing 7	protein_coding	17	15879874	15903031	30	-2.2078	0.013631	1	0.314407	*
ENSG00000166164	BRD7	bromodomain containing 7	protein_coding	16	50347398	50402845	64	-2.2069	0.013659	1	0.314407	*
ENSG00000182521	TBPL2	TATA-box binding protein like 2	protein_coding	14	55880259	55923444	126	-2.2069	0.01366	1	0.314407	*
ENSG00000233280	ENSG00000233280			3	97540884	97594132	54	-2.2055	0.013708	1	0.315076	*
ENSG00000083642	PDS5B	PDS5 cohesin associated factor B	protein_coding	13	33160564	33352157	198	-2.2038	0.013768	1	0.315263	*
ENSG00000149554	CHEK1	checkpoint kinase 1	protein_coding	11	125495036	125546150	83	-2.2037	0.013772	1	0.315263	*
ENSG00000079459	FDFT1	farnesyl-diphosphate farnesyltransferase 1	protein_coding	8	11653082	11696818	105	-2.2037	0.013773	1	0.315263	*
ENSG00000228075	BOD1L2	biorientation of chromosomes in cell division 1 like 2	protein_coding	18	54814293	54817531	7	-2.2025	0.013815	1	0.315585	*
ENSG00000113719	ERGIC1	endoplasmic reticulum-golgi intermediate compartment 1	protein_coding	5	172261278	172379688	112	-2.2022	0.013825	1	0.315585	*
ENSG00000074410	CA12	carbonic anhydrase 12	protein_coding	15	63613577	63674360	60	-2.2015	0.013849	1	0.3157	*
ENSG00000271786	ENSG00000271786			10	18931405	18944123	24	-2.2006	0.013882	1	0.315729	*
ENSG00000187446	CHP1	calcineurin like EF-hand protein 1	protein_coding	15	41523037	41574043	63	-2.1994	0.013927	1	0.315729	*
ENSG00000174695	TMEM167A	transmembrane protein 167A	protein_coding	5	82348665	82373682	27	-2.1981	0.013972	1	0.315729	*
ENSG00000182568	SATB1	SATB homeobox 1	protein_coding	3	18386879	18487080	63	-2.1979	0.013977	1	0.315729	*
ENSG00000143552	NUP210L	nucleoporin 210 like	protein_coding	1	153965161	154127592	123	-2.1974	0.013996	1	0.315729	*
ENSG00000174775	HRAS	HRas proto-oncogene, GTPase	protein_coding	11	532242	537287	8	-2.1974	0.013997	1	0.315729	*
ENSG00000164932	CTHRC1	collagen triple helix repeat containing 1	protein_coding	8	104383743	104395225	24	-2.1973	0.013998	1	0.315729	*
ENSG00000143476	DTL	denticleless E3 ubiquitin protein ligase homolog	protein_coding	1	212208919	212280742	139	-2.1969	0.014013	1	0.315729	*
ENSG00000176383	B3GNT4	UDP-GlcNAc:betaGal beta-1,3-N-acetylglucosaminyltransferase 4	protein_coding	12	122688090	122693499	2	-2.1966	0.014023	1	0.315729	*
ENSG00000149547	EI24	EI24 autophagy associated transmembrane protein	protein_coding	11	125439112	125454575	25	-2.1962	0.01404	1	0.315729	*
ENSG00000035115	SH3YL1	SH3 and SYLF domain containing 1	protein_coding	2	217730	266398	64	-2.1922	0.014183	1	0.317747	*
ENSG00000088543	C3orf18	chromosome 3 open reading frame 18	protein_coding	3	50595462	50608458	6	-2.1921	0.014186	1	0.317747	*
ENSG00000088726	TMEM40	transmembrane protein 40	protein_coding	3	12775024	12810956	43	-2.1921	0.014187	1	0.317747	*
ENSG00000119203	CPSF3	cleavage and polyadenylation specific factor 3	protein_coding	2	9563697	9613230	44	-2.1915	0.014209	1	0.317812	*
ENSG00000108556	CHRNE	cholinergic receptor nicotinic epsilon subunit	protein_coding	17	4801069	4806369	8	-2.19	0.01426	1	0.317939	*
ENSG00000106080	FKBP14	FKBP prolyl isomerase 14	protein_coding	7	30050203	30066300	14	-2.19	0.014264	1	0.317939	*
ENSG00000174502	SLC26A9	solute carrier family 26 member 9	protein_coding	1	205882176	205912588	58	-2.1897	0.014272	1	0.317939	*
ENSG00000144045	DQX1	DEAQ-box RNA dependent ATPase 1	protein_coding	2	74745258	74753463	1	-2.1891	0.014296	1	0.318048	*
ENSG00000171700	RGS19	regulator of G protein signaling 19	protein_coding	20	62704534	62711323	2	-2.1877	0.014348	1	0.318171	*
ENSG00000162367	TAL1	TAL bHLH transcription factor 1, erythroid differentiation factor	protein_coding	1	47681962	47697892	18	-2.1873	0.014359	1	0.318171	*
ENSG00000077152	UBE2T	ubiquitin conjugating enzyme E2 T	protein_coding	1	202300785	202311108	7	-2.1869	0.014373	1	0.318171	*
ENSG00000256222	ENSG00000256222			20	55933496	55934878	6	-2.1868	0.014378	1	0.318171	*
ENSG00000149923	PPP4C	protein phosphatase 4 catalytic subunit	protein_coding	16	30087299	30096698	4	-2.1848	0.014452	1	0.319181	*
ENSG00000198218	QRICH1	glutamine rich 1	protein_coding	3	49067140	49131796	28	-2.1845	0.014462	1	0.319181	*
ENSG00000156398	SFXN2	sideroflexin 2	protein_coding	10	104474295	104503249	30	-2.1832	0.014511	1	0.319253	*
ENSG00000162620	LRRIQ3	leucine rich repeats and IQ motif containing 3	protein_coding	1	74491699	74663871	149	-2.1831	0.014516	1	0.319253	*
ENSG00000131981	LGALS3	galectin 3	protein_coding	14	55590828	55612126	22	-2.1827	0.014528	1	0.319253	*
ENSG00000140505	CYP1A2	cytochrome P450 family 1 subfamily A member 2	protein_coding	15	75041185	75048543	4	-2.1801	0.014627	1	0.319253	*
ENSG00000188878	FBF1	Fas binding factor 1	protein_coding	17	73905655	73937221	26	-2.1799	0.014633	1	0.319253	*
ENSG00000187479	C11orf96	chromosome 11 open reading frame 96	protein_coding	11	43946892	43965888	20	-2.1798	0.014636	1	0.319253	*
ENSG00000254636	ARMS2	age-related maculopathy susceptibility 2	protein_coding	10	124214169	124216868	13	-2.1791	0.014663	1	0.319253	*
ENSG00000143727	ACP1	acid phosphatase 1	protein_coding	2	264140	278283	17	-2.1769	0.014743	1	0.319253	*
ENSG00000175895	PLEKHF2	pleckstrin homology and FYVE domain containing 2	protein_coding	8	96146032	96168912	39	-2.1769	0.014743	1	0.319253	*
ENSG00000253548	PYDC2	pyrin domain containing 2	protein_coding	3	191178952	191179245	1	-2.1766	0.014756	1	0.319253	*
ENSG00000110900	TSPAN11	tetraspanin 11	protein_coding	12	31079362	31149534	104	-2.1758	0.014785	1	0.319253	*
ENSG00000129048	ACKR4	atypical chemokine receptor 4	protein_coding	3	132316081	132337811	14	-2.1757	0.014788	1	0.319253	*
ENSG00000140543	DET1	DET1 partner of COP1 E3 ubiquitin ligase	protein_coding	15	89054790	89089906	46	-2.1749	0.014818	1	0.319253	*
ENSG00000037241	RPL26L1	ribosomal protein L26 like 1	protein_coding	5	172385732	172396774	22	-2.1746	0.01483	1	0.319253	*
ENSG00000204422	ENSG00000204422	novel transcript	lncRNA	6	31654739	31681849	1	-2.1745	0.014835	1	0.319253	*
ENSG00000204427	ABHD16A	abhydrolase domain containing 16A, phospholipase	protein_coding	6	31654726	31671221	1	-2.1745	0.014835	1	0.319253	*
ENSG00000128989	ARPP19	cAMP regulated phosphoprotein 19	protein_coding	15	52839242	52862080	31	-2.1744	0.014836	1	0.319253	*
ENSG00000100564	PIGH	phosphatidylinositol glycan anchor biosynthesis class H	protein_coding	14	68048672	68067004	35	-2.1742	0.014845	1	0.319253	*
ENSG00000135048	CEMIP2	cell migration inducing hyaluronidase 2	protein_coding	9	74298282	74431606	240	-2.174	0.014852	1	0.319253	*
ENSG00000170445	HARS1	histidyl-tRNA synthetase 1	protein_coding	5	140052758	140071609	18	-2.1737	0.014863	1	0.319253	*
ENSG00000154359	LONRF1	LON peptidase N-terminal domain and ring finger 1	protein_coding	8	12579403	12613582	18	-2.173	0.014891	1	0.319253	*
ENSG00000176834	VSIG10	V-set and immunoglobulin domain containing 10	protein_coding	12	118501398	118573831	41	-2.1728	0.014899	1	0.319253	*
ENSG00000069345	DNAJA2	DnaJ heat shock protein family (Hsp40) member A2	protein_coding	16	46989299	47007699	1	-2.1725	0.01491	1	0.319253	*
ENSG00000114854	TNNC1	troponin C1, slow skeletal and cardiac type	protein_coding	3	52485118	52488086	1	-2.1706	0.01498	1	0.319253	*
ENSG00000177302	TOP3A	DNA topoisomerase III alpha	protein_coding	17	18174742	18218321	59	-2.1706	0.01498	1	0.319253	*
ENSG00000160584	SIK3	SIK family kinase 3	protein_coding	11	116714118	116969153	555	-2.17	0.015003	1	0.319253	*
ENSG00000197632	SERPINB2	serpin family B member 2	protein_coding	18	61538926	61571124	73	-2.1695	0.015022	1	0.319253	*
ENSG00000205707	ETFRF1	electron transfer flavoprotein regulatory factor 1	protein_coding	12	25348150	25362579	26	-2.1691	0.015038	1	0.319253	*
ENSG00000112655	PTK7	protein tyrosine kinase 7 (inactive)	protein_coding	6	43044006	43129457	96	-2.1687	0.015053	1	0.319253	*
ENSG00000128285	MCHR1	melanin concentrating hormone receptor 1	protein_coding	22	41074754	41078818	2	-2.1686	0.015058	1	0.319253	*
ENSG00000130787	HIP1R	huntingtin interacting protein 1 related	protein_coding	12	123319000	123347507	52	-2.1685	0.01506	1	0.319253	*
ENSG00000166401	SERPINB8	serpin family B member 8	protein_coding	18	61637159	61672278	21	-2.1669	0.015122	1	0.319436	*
ENSG00000095587	TLL2	tolloid like 2	protein_coding	10	98124363	98273675	252	-2.1667	0.015127	1	0.319436	*
ENSG00000099814	CEP170B	centrosomal protein 170B	protein_coding	14	105331617	105363107	12	-2.1666	0.015132	1	0.319436	*
ENSG00000186766	FOXI2	forkhead box I2	protein_coding	10	129535499	129539450	6	-2.1655	0.015176	1	0.319436	*
ENSG00000237353	PATE4	prostate and testis expressed 4	protein_coding	11	125703211	125709964	17	-2.1652	0.015188	1	0.319436	*
ENSG00000129474	AJUBA	ajuba LIM protein	protein_coding	14	23440383	23451851	9	-2.1651	0.01519	1	0.319436	*
ENSG00000138778	CENPE	centromere protein E	protein_coding	4	104026963	104119566	101	-2.1644	0.015216	1	0.319436	*
ENSG00000124731	TREM1	triggering receptor expressed on myeloid cells 1	protein_coding	6	41235664	41254457	39	-2.1642	0.015225	1	0.319436	*
ENSG00000110076	NRXN2	neurexin 2	protein_coding	11	64373646	64490660	76	-2.1626	0.015284	1	0.319436	*
ENSG00000145451	GLRA3	glycine receptor alpha 3	protein_coding	4	175558065	175750465	417	-2.1626	0.015287	1	0.319436	*
ENSG00000151014	NOCT	nocturnin	protein_coding	4	139936943	139966906	18	-2.1626	0.015287	1	0.319436	*
ENSG00000102879	CORO1A	coronin 1A	protein_coding	16	30194148	30200397	2	-2.1623	0.015299	1	0.319436	*
ENSG00000114735	HEMK1	HemK methyltransferase 1, mitochondrial release factors N(5)-glutamine	protein_coding	3	50606583	50622366	8	-2.1614	0.015333	1	0.319482	*
ENSG00000113971	NPHP3	nephrocystin 3	protein_coding	3	132276986	132441303	142	-2.1611	0.015344	1	0.319482	*
ENSG00000143793	C1orf35	chromosome 1 open reading frame 35	protein_coding	1	228288427	228293112	1	-2.1606	0.015365	1	0.319482	*
ENSG00000100599	RIN3	Ras and Rab interactor 3	protein_coding	14	92980118	93155339	236	-2.1602	0.015378	1	0.319482	*
ENSG00000101146	RAE1	ribonucleic acid export 1	protein_coding	20	55926066	55954267	57	-2.1593	0.015415	1	0.319852	*
ENSG00000103043	VAC14	VAC14 component of PIKFYVE complex	protein_coding	16	70721342	70835064	111	-2.1584	0.015449	1	0.320112	*
ENSG00000127831	VIL1	villin 1	protein_coding	2	219283815	219318018	20	-2.1579	0.015466	1	0.320112	*
ENSG00000106086	PLEKHA8	pleckstrin homology domain containing A8	protein_coding	7	30067020	30170096	135	-2.1548	0.015587	1	0.321582	*
ENSG00000176915	ANKLE2	ankyrin repeat and LEM domain containing 2	protein_coding	12	133302254	133338474	57	-2.1548	0.01559	1	0.321582	*
ENSG00000091542	ALKBH5	alkB homolog 5, RNA demethylase	protein_coding	17	18086392	18113268	48	-2.1546	0.015595	1	0.321582	*
ENSG00000100461	RBM23	RNA binding motif protein 23	protein_coding	14	23369854	23388393	26	-2.1532	0.015652	1	0.321979	*
ENSG00000197891	SLC22A12	solute carrier family 22 member 12	protein_coding	11	64358113	64369820	24	-2.153	0.015659	1	0.321979	*
ENSG00000092445	TYRO3	TYRO3 protein tyrosine kinase	protein_coding	15	41849873	41871536	21	-2.1522	0.015691	1	0.321979	*
ENSG00000178467	P4HTM	prolyl 4-hydroxylase, transmembrane	protein_coding	3	49027319	49044587	7	-2.1521	0.015696	1	0.321979	*
ENSG00000213639	PPP1CB	protein phosphatase 1 catalytic subunit beta	protein_coding	2	28974506	29025806	57	-2.1517	0.015711	1	0.321979	*
ENSG00000257923	CUX1	cut like homeobox 1	protein_coding	7	101458959	101927249	312	-2.1506	0.015753	1	0.322128	*
ENSG00000164403	SHROOM1	shroom family member 1	protein_coding	5	132157833	132166590	4	-2.1505	0.015757	1	0.322128	*
ENSG00000079156	OSBPL6	oxysterol binding protein like 6	protein_coding	2	179059208	179264160	360	-2.1495	0.015797	1	0.32255	*
ENSG00000117528	ABCD3	ATP binding cassette subfamily D member 3	protein_coding	1	94883933	94984222	53	-2.1479	0.015862	1	0.32348	*
ENSG00000184349	EFNA5	ephrin A5	protein_coding	5	106712590	107006596	337	-2.147	0.015896	1	0.323776	*
ENSG00000007306	CEACAM7	CEA cell adhesion molecule 7	protein_coding	19	42177235	42210895	19	-2.1461	0.015932	1	0.32392	*
ENSG00000107164	FUBP3	far upstream element binding protein 3	protein_coding	9	133454352	133513739	60	-2.1459	0.015942	1	0.32392	*
ENSG00000185946	RNPC3	RNA binding region (RNP1, RRM) containing 3	protein_coding	1	104068313	104097861	12	-2.144	0.016017	1	0.325047	*
ENSG00000171729	TMEM51	transmembrane protein 51	protein_coding	1	15479028	15546976	236	-2.143	0.016056	1	0.325368	*
ENSG00000070886	EPHA8	EPH receptor A8	protein_coding	1	22890057	22930087	24	-2.1424	0.016082	1	0.325368	*
ENSG00000112576	CCND3	cyclin D3	protein_coding	6	41902671	42018095	164	-2.1417	0.016108	1	0.325368	*
ENSG00000181273	OR5AK2	olfactory receptor family 5 subfamily AK member 2	protein_coding	11	56756347	56757342	4	-2.1416	0.016111	1	0.325368	*
ENSG00000243667	DNAAF10	dynein axonemal assembly factor 10	protein_coding	2	68350068	68384692	33	-2.1409	0.016143	1	0.325406	*
ENSG00000178974	FBXO34	F-box protein 34	protein_coding	14	55738021	55828636	136	-2.1406	0.016152	1	0.325406	*
ENSG00000178761	FAM219B	family with sequence similarity 219 member B	protein_coding	15	75192328	75199462	7	-2.1398	0.016185	1	0.325677	*
ENSG00000167123	CERCAM	cerebral endothelial cell adhesion molecule	protein_coding	9	131174030	131199626	6	-2.1392	0.016208	1	0.325746	*
ENSG00000139155	SLCO1C1	solute carrier organic anion transporter family member 1C1	protein_coding	12	20848289	20906320	86	-2.1381	0.016256	1	0.325923	*
ENSG00000184708	EIF4ENIF1	eukaryotic translation initiation factor 4E nuclear import factor 1	protein_coding	22	31832963	31892094	81	-2.1381	0.016256	1	0.325923	*
ENSG00000154217	PITPNC1	phosphatidylinositol transfer protein cytoplasmic 1	protein_coding	17	65373575	65693372	216	-2.1358	0.016349	1	0.327146	*
ENSG00000166170	BAG5	BAG cochaperone 5	protein_coding	14	104022881	104029168	9	-2.1355	0.016361	1	0.327146	*
ENSG00000010278	CD9	CD9 molecule	protein_coding	12	6308881	6347425	24	-2.1351	0.016376	1	0.327146	*
ENSG00000089351	GRAMD1A	GRAM domain containing 1A	protein_coding	19	35485688	35517375	6	-2.1343	0.016409	1	0.327413	*
ENSG00000152977	ZIC1	Zic family member 1	protein_coding	3	147111209	147228080	181	-2.1326	0.016477	1	0.328376	*
ENSG00000113430	IRX4	iroquois homeobox 4	protein_coding	5	1877541	1887350	16	-2.1312	0.016535	1	0.329137	*
ENSG00000022976	ZNF839	zinc finger protein 839	protein_coding	14	102783714	102809044	33	-2.1299	0.016588	1	0.329318	*
ENSG00000183067	IGSF5	immunoglobulin superfamily member 5	protein_coding	21	41117334	41174023	214	-2.1293	0.016616	1	0.329318	*
ENSG00000254995	STX16-NPEPL1	STX16-NPEPL1 readthrough (NMD candidate)	protein_coding	20	57226490	57290466	79	-2.1289	0.01663	1	0.329318	*
ENSG00000141446	ESCO1	establishment of sister chromatid cohesion N-acetyltransferase 1	protein_coding	18	19109242	19180845	38	-2.1289	0.016631	1	0.329318	*
ENSG00000159231	CBR3	carbonyl reductase 3	protein_coding	21	37507210	37518864	42	-2.1286	0.016643	1	0.329318	*
ENSG00000156150	ALX3	ALX homeobox 3	protein_coding	1	110602616	110613322	9	-2.1264	0.016736	1	0.330592	*
ENSG00000072134	EPN2	epsin 2	protein_coding	17	19118928	19240028	36	-2.1257	0.016766	1	0.330592	*
ENSG00000136111	TBC1D4	TBC1 domain family member 4	protein_coding	13	75858808	76056250	245	-2.1256	0.016767	1	0.330592	*
ENSG00000150756	ATPSCKMT	ATP synthase c subunit lysine N-methyltransferase	protein_coding	5	10226442	10250009	67	-2.1227	0.016888	1	0.331622	*
ENSG00000174939	ASPHD1	aspartate beta-hydroxylase domain containing 1	protein_coding	16	29911696	29931185	6	-2.1222	0.01691	1	0.331622	*
ENSG00000183638	RP1L1	RP1 like 1	protein_coding	8	10463859	10569697	74	-2.122	0.016921	1	0.331622	*
ENSG00000166828	SCNN1G	sodium channel epithelial 1 subunit gamma	protein_coding	16	23194036	23228204	66	-2.1205	0.016982	1	0.331622	*
ENSG00000145246	ATP10D	ATPase phospholipid transporting 10D (putative)	protein_coding	4	47487305	47595503	219	-2.1201	0.016998	1	0.331622	*
ENSG00000254505	CHMP4A	charged multivesicular body protein 4A	protein_coding	14	24678789	24683075	2	-2.1201	0.017	1	0.331622	*
ENSG00000174943	KCTD13	potassium channel tetramerization domain containing 13	protein_coding	16	29916333	29938356	13	-2.1195	0.017026	1	0.331622	*
ENSG00000160299	PCNT	pericentrin	protein_coding	21	47744036	47865682	324	-2.1193	0.017031	1	0.331622	*
ENSG00000149294	NCAM1	neural cell adhesion molecule 1	protein_coding	11	112831997	113149158	36	-2.1192	0.017035	1	0.331622	*
ENSG00000240021	TEX35	testis expressed 35	protein_coding	1	178482212	178517734	59	-2.1188	0.017054	1	0.331622	*
ENSG00000214285	NPS	neuropeptide S	protein_coding	10	129347613	129350935	20	-2.1165	0.01715	1	0.331622	*
ENSG00000128923	MINDY2	MINDY lysine 48 deubiquitinase 2	protein_coding	15	59063391	59154099	133	-2.1163	0.017158	1	0.331622	*
ENSG00000066056	TIE1	tyrosine kinase with immunoglobulin like and EGF like domains 1	protein_coding	1	43766664	43788779	14	-2.1159	0.017177	1	0.331622	*
ENSG00000229644	NAMPTP1	nicotinamide phosphoribosyltransferase pseudogene 1	processed_pseudogene	10	36810649	36813162	4	-2.1157	0.017185	1	0.331622	*
ENSG00000037637	FBXO42	F-box protein 42	protein_coding	1	16573334	16678949	109	-2.1155	0.017194	1	0.331622	*
ENSG00000112855	HARS2	histidyl-tRNA synthetase 2, mitochondrial	protein_coding	5	140071011	140078889	8	-2.1144	0.017239	1	0.331622	*
ENSG00000075785	RAB7A	RAB7A, member RAS oncogene family	protein_coding	3	128444965	128533639	120	-2.1142	0.017248	1	0.331622	*
ENSG00000186407	CD300E	CD300e molecule	protein_coding	17	72606026	72619897	20	-2.1142	0.017248	1	0.331622	*
ENSG00000160469	BRSK1	BR serine/threonine kinase 1	protein_coding	19	55793440	55823901	17	-2.1133	0.017289	1	0.331622	*
ENSG00000107566	ERLIN1	ER lipid raft associated 1	protein_coding	10	101909851	101948091	52	-2.1123	0.01733	1	0.331622	*
ENSG00000168772	CXXC4	CXXC finger protein 4	protein_coding	4	105389469	105416058	14	-2.1116	0.01736	1	0.331622	*
ENSG00000213922	ENSG00000213922			19	39930212	39932082	4	-2.1115	0.017365	1	0.331622	*
ENSG00000085415	SEH1L	SEH1 like nucleoporin	protein_coding	18	12947132	12987535	56	-2.1109	0.017391	1	0.331622	*
ENSG00000103034	NDRG4	NDRG family member 4	protein_coding	16	58496750	58547532	34	-2.1103	0.017415	1	0.331622	*
ENSG00000112137	PHACTR1	phosphatase and actin regulator 1	protein_coding	6	12717893	13288645	780	-2.1103	0.017417	1	0.331622	*
ENSG00000079432	CIC	capicua transcriptional repressor	protein_coding	19	42772689	42799949	13	-2.1097	0.017442	1	0.331622	*
ENSG00000140548	ZNF710	zinc finger protein 710	protein_coding	15	90544624	90625438	46	-2.1097	0.017443	1	0.331622	*
ENSG00000119599	DCAF4	DDB1 and CUL4 associated factor 4	protein_coding	14	73393040	73426411	83	-2.1093	0.017459	1	0.331622	*
ENSG00000140479	PCSK6	proprotein convertase subtilisin/kexin type 6	protein_coding	15	101840818	102065405	335	-2.1089	0.017475	1	0.331622	*
ENSG00000186160	CYP4Z1	cytochrome P450 family 4 subfamily Z member 1	protein_coding	1	47533160	47583991	37	-2.1073	0.017547	1	0.331622	*
ENSG00000120802	TMPO	thymopoietin	protein_coding	12	98909290	98944157	59	-2.1069	0.017563	1	0.331622	*
ENSG00000160294	MCM3AP	minichromosome maintenance complex component 3 associated protein	protein_coding	21	47655047	47706211	103	-2.1059	0.017605	1	0.331622	*
ENSG00000105278	ZFR2	zinc finger RNA binding protein 2	protein_coding	19	3804022	3869030	74	-2.1059	0.017607	1	0.331622	*
ENSG00000090863	GLG1	golgi glycoprotein 1	protein_coding	16	74485856	74641012	242	-2.1056	0.017619	1	0.331622	*
ENSG00000155034	FBXL18	F-box and leucine rich repeat protein 18	protein_coding	7	5470966	5553429	100	-2.1055	0.017625	1	0.331622	*
ENSG00000163468	CCT3	chaperonin containing TCP1 subunit 3	protein_coding	1	156278759	156337664	63	-2.1051	0.017642	1	0.331622	*
ENSG00000162636	EEIG2	EEIG family member 2	protein_coding	1	109102711	109187522	28	-2.1049	0.017651	1	0.331622	*
ENSG00000163637	PRICKLE2	prickle planar cell polarity protein 2	protein_coding	3	64079543	64431152	625	-2.1049	0.017651	1	0.331622	*
ENSG00000117139	KDM5B	lysine demethylase 5B	protein_coding	1	202696526	202778598	130	-2.104	0.017688	1	0.331622	*
ENSG00000158014	SLC30A2	solute carrier family 30 member 2	protein_coding	1	26363743	26372624	12	-2.1034	0.017714	1	0.331622	*
ENSG00000023228	NDUFS1	NADH:ubiquinone oxidoreductase core subunit S1	protein_coding	2	206979541	207024327	65	-2.1025	0.017754	1	0.331622	*
ENSG00000213995	NAXD	NAD(P)HX dehydratase	protein_coding	13	111267881	111292340	67	-2.1025	0.017754	1	0.331622	*
ENSG00000150787	PTS	6-pyruvoyltetrahydropterin synthase	protein_coding	11	112097088	112140678	70	-2.102	0.017777	1	0.331622	*
ENSG00000183807	FAM162B	family with sequence similarity 162 member B	protein_coding	6	117073363	117086886	23	-2.1017	0.017788	1	0.331622	*
ENSG00000044574	HSPA5	heat shock protein family A (Hsp70) member 5	protein_coding	9	127997132	128003609	2	-2.1016	0.017795	1	0.331622	*
ENSG00000138696	BMPR1B	bone morphogenetic protein receptor type 1B	protein_coding	4	95679119	96079599	701	-2.1016	0.017796	1	0.331622	*
ENSG00000136155	SCEL	sciellin	protein_coding	13	78109809	78219398	187	-2.1003	0.017851	1	0.331622	*
ENSG00000170242	USP47	ubiquitin specific peptidase 47	protein_coding	11	11862970	11980870	89	-2.1002	0.017856	1	0.331622	*
ENSG00000149922	TBX6	T-box transcription factor 6	protein_coding	16	30097114	30103208	4	-2.1	0.017863	1	0.331622	*
ENSG00000080839	RBL1	RB transcriptional corepressor like 1	protein_coding	20	35624752	35724398	68	-2.0995	0.017888	1	0.331622	*
ENSG00000103507	BCKDK	branched chain keto acid dehydrogenase kinase	protein_coding	16	31117428	31124110	5	-2.0988	0.017916	1	0.331622	*
ENSG00000117410	ATP6V0B	ATPase H+ transporting V0 subunit b	protein_coding	1	44440159	44443967	3	-2.0986	0.017924	1	0.331622	*
ENSG00000187720	THSD4	thrombospondin type 1 domain containing 4	protein_coding	15	71389291	72075722	1006	-2.0986	0.017927	1	0.331622	*
ENSG00000249428	ENSG00000249428			4	2451700	2464668	10	-2.0983	0.017941	1	0.331622	*
ENSG00000164934	DCAF13	DDB1 and CUL4 associated factor 13	protein_coding	8	104426942	104455681	52	-2.0977	0.017968	1	0.331622	*
ENSG00000144802	NFKBIZ	NFKB inhibitor zeta	protein_coding	3	101546835	101579866	16	-2.0976	0.01797	1	0.331622	*
ENSG00000196946	ZNF705A	zinc finger protein 705A	protein_coding	12	8290733	8341133	32	-2.0974	0.017981	1	0.331622	*
ENSG00000147408	CSGALNACT1	chondroitin sulfate N-acetylgalactosaminyltransferase 1	protein_coding	8	19261672	19615540	705	-2.0973	0.017984	1	0.331622	*
ENSG00000099365	STX1B	syntaxin 1B	protein_coding	16	31000577	31021949	12	-2.097	0.017995	1	0.331622	*
ENSG00000105556	MIER2	MIER family member 2	protein_coding	19	305575	344798	116	-2.0952	0.018078	1	0.33172	*
ENSG00000094880	CDC23	cell division cycle 23	protein_coding	5	137523339	137549032	16	-2.0951	0.018081	1	0.33172	*
ENSG00000142515	KLK3	kallikrein related peptidase 3	protein_coding	19	51358171	51364020	8	-2.0949	0.018089	1	0.33172	*
ENSG00000171189	GRIK1	glutamate ionotropic receptor kainate type subunit 1	protein_coding	21	30909254	31312351	718	-2.0947	0.018098	1	0.33172	*
ENSG00000103496	STX4	syntaxin 4	protein_coding	16	31044210	31054296	12	-2.0947	0.0181	1	0.33172	*
ENSG00000213889	PPM1N	protein phosphatase, Mg2+/Mn2+ dependent 1N (putative)	protein_coding	19	45992035	46005768	5	-2.0924	0.018203	1	0.33293	*
ENSG00000103035	PSMD7	proteasome 26S subunit, non-ATPase 7	protein_coding	16	74330673	74340186	5	-2.0923	0.018206	1	0.33293	*
ENSG00000091136	LAMB1	laminin subunit beta 1	protein_coding	7	107564244	107643700	66	-2.0914	0.018248	1	0.332984	*
ENSG00000101166	PRELID3B	PRELI domain containing 3B	protein_coding	20	57608200	57617964	8	-2.0913	0.018249	1	0.332984	*
ENSG00000166582	CENPV	centromere protein V	protein_coding	17	16245848	16256970	6	-2.0903	0.018295	1	0.333238	*
ENSG00000105737	GRIK5	glutamate ionotropic receptor kainate type subunit 5	protein_coding	19	42502473	42573650	11	-2.0901	0.018304	1	0.333238	*
ENSG00000002746	HECW1	HECT, C2 and WW domain containing E3 ubiquitin protein ligase 1	protein_coding	7	43152198	43605600	754	-2.0897	0.018323	1	0.333238	*
ENSG00000180644	PRF1	perforin 1	protein_coding	10	72357104	72362531	8	-2.0876	0.018415	1	0.33378	*
ENSG00000165832	TRUB1	TruB pseudouridine synthase family member 1	protein_coding	10	116697952	116737430	59	-2.0876	0.018418	1	0.33378	*
ENSG00000138074	SLC5A6	solute carrier family 5 member 6	protein_coding	2	27422455	27435826	21	-2.0874	0.018427	1	0.33378	*
ENSG00000155100	OTUD6B	OTU deubiquitinase 6B	protein_coding	8	92082424	92099323	17	-2.0872	0.018433	1	0.33378	*
ENSG00000150551	LYPD1	LY6/PLAUR domain containing 1	protein_coding	2	133402426	133429152	34	-2.0864	0.018472	1	0.334122	*
ENSG00000152910	CNTNAP4	contactin associated protein family member 4	protein_coding	16	76311176	76593135	567	-2.0857	0.018502	1	0.3343	*
ENSG00000242498	ARPIN	actin related protein 2/3 complex inhibitor	protein_coding	15	90443159	90456188	2	-2.0853	0.018522	1	0.3343	*
ENSG00000163930	BAP1	BRCA1 associated deubiquitinase 1	protein_coding	3	52435029	52444366	2	-2.0846	0.018554	1	0.334405	*
ENSG00000010322	NISCH	nischarin	protein_coding	3	52489134	52527087	28	-2.0843	0.018568	1	0.334405	*
ENSG00000091436	MAP3K20	mitogen-activated protein kinase kinase kinase 20	protein_coding	2	173940163	174132738	417	-2.0831	0.018622	1	0.334759	*
ENSG00000253459	ENSG00000253459			14	50064193	50065882	2	-2.0829	0.018632	1	0.334759	*
ENSG00000139722	VPS37B	VPS37B subunit of ESCRT-I	protein_coding	12	123349882	123380991	21	-2.0825	0.018648	1	0.334759	*
ENSG00000112983	BRD8	bromodomain containing 8	protein_coding	5	137475455	137514675	27	-2.0805	0.018741	1	0.336066	*
ENSG00000239474	KLHL41	kelch like family member 41	protein_coding	2	170366212	170382772	19	-2.0782	0.018844	1	0.337409	*
ENSG00000171103	TRMT61B	tRNA methyltransferase 61B	protein_coding	2	29072687	29093167	23	-2.0778	0.018864	1	0.337409	*
ENSG00000180913	OR56B3P	olfactory receptor family 56 subfamily B member 3 pseudogene	unprocessed_pseudogene	11	6149840	6150706	1	-2.0772	0.018891	1	0.337409	*
ENSG00000149577	SIDT2	SID1 transmembrane family member 2	protein_coding	11	117049449	117068160	27	-2.0771	0.018897	1	0.337409	*
ENSG00000153029	MR1	major histocompatibility complex, class I-related	protein_coding	1	181003067	181031074	47	-2.0763	0.018935	1	0.337725	*
ENSG00000049245	VAMP3	vesicle associated membrane protein 3	protein_coding	1	7831329	7841492	15	-2.0746	0.019011	1	0.338717	*
ENSG00000233404	ENSG00000233404			2	102508955	102511150	1	-2.0737	0.019054	1	0.338763	*
ENSG00000165887	ANKRD2	ankyrin repeat domain 2	protein_coding	10	99332198	99343641	11	-2.0736	0.019057	1	0.338763	*
ENSG00000111961	SASH1	SAM and SH3 domain containing 1	protein_coding	6	148593440	148873186	554	-2.0731	0.019084	1	0.338763	*
ENSG00000168904	LRRC28	leucine rich repeat containing 28	protein_coding	15	99791567	99930934	245	-2.0728	0.019095	1	0.338763	*
ENSG00000172458	IL17D	interleukin 17D	protein_coding	13	21276266	21297237	20	-2.0721	0.019128	1	0.338987	*
ENSG00000164406	LEAP2	liver enriched antimicrobial peptide 2	protein_coding	5	132208014	132210738	7	-2.0693	0.019259	1	0.340946	*
ENSG00000138346	DNA2	DNA replication helicase/nuclease 2	protein_coding	10	70173821	70231879	129	-2.0683	0.019307	1	0.341114	*
ENSG00000108424	KPNB1	karyopherin subunit beta 1	protein_coding	17	45726842	45762871	30	-2.0679	0.019325	1	0.341114	*
ENSG00000161179	YDJC	YdjC chitooligosaccharide deacetylase homolog	protein_coding	22	21982378	21984353	2	-2.0678	0.01933	1	0.341114	*
ENSG00000170290	SLN	sarcolipin	protein_coding	11	107578104	107590419	18	-2.0667	0.019379	1	0.341273	*
ENSG00000174358	SLC6A19	solute carrier family 6 member 19	protein_coding	5	1201710	1225232	16	-2.0667	0.01938	1	0.341273	*
ENSG00000146374	RSPO3	R-spondin 3	protein_coding	6	127439749	127518910	73	-2.0655	0.01944	1	0.34161	*
ENSG00000165322	ARHGAP12	Rho GTPase activating protein 12	protein_coding	10	32094365	32217742	133	-2.0651	0.019456	1	0.34161	*
ENSG00000129518	EAPP	E2F associated phosphoprotein	protein_coding	14	34985135	35008916	47	-2.065	0.019461	1	0.34161	*
ENSG00000113758	DBN1	drebrin 1	protein_coding	5	176883609	176901402	8	-2.0643	0.019494	1	0.34161	*
ENSG00000087365	SF3B2	splicing factor 3b subunit 2	protein_coding	11	65818200	65836779	13	-2.0633	0.019544	1	0.34161	*
ENSG00000124406	ATP8A1	ATPase phospholipid transporting 8A1	protein_coding	4	42410390	42659122	481	-2.0628	0.019565	1	0.34161	*
ENSG00000100167	SEPTIN3	septin 3	protein_coding	22	42372276	42394225	33	-2.0624	0.019587	1	0.34161	*
ENSG00000103264	FBXO31	F-box protein 31	protein_coding	16	87360593	87425748	71	-2.0622	0.019593	1	0.34161	*
ENSG00000067596	DHX8	DEAH-box helicase 8	protein_coding	17	41561233	41621831	65	-2.0618	0.019612	1	0.34161	*
ENSG00000105643	ARRDC2	arrestin domain containing 2	protein_coding	19	18111941	18124911	5	-2.0613	0.019637	1	0.34161	*
ENSG00000163624	CDS1	CDP-diacylglycerol synthase 1	protein_coding	4	85504132	85572491	32	-2.0613	0.019638	1	0.34161	*
ENSG00000109787	KLF3	KLF transcription factor 3	protein_coding	4	38665817	38702663	40	-2.0608	0.019661	1	0.34161	*
ENSG00000003056	M6PR	mannose-6-phosphate receptor, cation dependent	protein_coding	12	9092959	9102551	12	-2.0607	0.019666	1	0.34161	*
ENSG00000117475	BLZF1	basic leucine zipper nuclear factor 1	protein_coding	1	169337208	169365778	59	-2.0599	0.019705	1	0.34193	*
ENSG00000126106	TMEM53	transmembrane protein 53	protein_coding	1	45100910	45140227	38	-2.0588	0.019756	1	0.342458	*
ENSG00000222009	BTBD19	BTB domain containing 19	protein_coding	1	45274154	45281257	6	-2.058	0.019797	1	0.342812	*
ENSG00000175787	ZNF169	zinc finger protein 169	protein_coding	9	97021593	97063736	103	-2.0548	0.019951	1	0.344589	*
ENSG00000198108	CHSY3	chondroitin sulfate synthase 3	protein_coding	5	129240165	129522327	294	-2.054	0.019988	1	0.344589	*
ENSG00000135144	DTX1	deltex E3 ubiquitin ligase 1	protein_coding	12	113494514	113535833	31	-2.0536	0.020005	1	0.344589	*
ENSG00000129514	FOXA1	forkhead box A1	protein_coding	14	38059189	38069245	7	-2.0536	0.020006	1	0.344589	*
ENSG00000171241	SHCBP1	SHC binding and spindle associated 1	protein_coding	16	46614466	46655538	1	-2.0532	0.020026	1	0.344589	*
ENSG00000107798	LIPA	lipase A, lysosomal acid type	protein_coding	10	90973326	91174314	240	-2.0532	0.020029	1	0.344589	*
ENSG00000258708	SLC25A21-AS1	SLC25A21 antisense RNA 1	lncRNA	14	37641093	37643016	3	-2.0527	0.020053	1	0.344589	*
ENSG00000089220	PEBP1	phosphatidylethanolamine binding protein 1	protein_coding	12	118573663	118583389	7	-2.0524	0.020067	1	0.344589	*
ENSG00000119471	HSDL2	hydroxysteroid dehydrogenase like 2	protein_coding	9	115142217	115234690	138	-2.052	0.020086	1	0.344589	*
ENSG00000144619	CNTN4	contactin 4	protein_coding	3	2140497	3099645	1539	-2.051	0.020134	1	0.34501	*
ENSG00000076641	PAG1	phosphoprotein membrane anchor with glycosphingolipid microdomains 1	protein_coding	8	81880045	82024303	153	-2.0506	0.020152	1	0.34501	*
ENSG00000164405	UQCRQ	ubiquinol-cytochrome c reductase complex III subunit VII	protein_coding	5	132202252	132203723	1	-2.0492	0.020223	1	0.345869	*
ENSG00000143641	GALNT2	polypeptide N-acetylgalactosaminyltransferase 2	protein_coding	1	230193536	230417870	332	-2.0473	0.020315	1	0.346833	*
ENSG00000139209	SLC38A4	solute carrier family 38 member 4	protein_coding	12	47158546	47226191	138	-2.0472	0.020321	1	0.346833	*
ENSG00000141965	FEM1A	fem-1 homolog A	protein_coding	19	4791728	4795571	2	-2.0467	0.020342	1	0.346835	*
ENSG00000167595	PROSER3	proline and serine rich 3	protein_coding	19	36249044	36261930	18	-2.0455	0.020405	1	0.347084	*
ENSG00000077420	APBB1IP	amyloid beta precursor protein binding family B member 1 interacting protein	protein_coding	10	26727132	26856732	192	-2.0454	0.020409	1	0.347084	*
ENSG00000114738	MAPKAPK3	MAPK activated protein kinase 3	protein_coding	3	50648951	50686720	26	-2.045	0.02043	1	0.347084	*
ENSG00000168028	RPSA	ribosomal protein SA	protein_coding	3	39448180	39454033	21	-2.0447	0.02044	1	0.347084	*
ENSG00000143850	PLEKHA6	pleckstrin homology domain containing A6	protein_coding	1	204187979	204346793	294	-2.0437	0.02049	1	0.347512	*
ENSG00000198554	WDHD1	WD repeat and HMG-box DNA binding protein 1	protein_coding	14	55405668	55493823	111	-2.0434	0.020507	1	0.347512	*
ENSG00000158008	EXTL1	exostosin like glycosyltransferase 1	protein_coding	1	26346375	26362955	12	-2.0421	0.020573	1	0.347532	*
ENSG00000005187	ACSM3	acyl-CoA synthetase medium chain family member 3	protein_coding	16	20621565	20808903	248	-2.0417	0.020589	1	0.347532	*
ENSG00000108599	AKAP10	A-kinase anchoring protein 10	protein_coding	17	19807615	19881656	56	-2.0413	0.020611	1	0.347532	*
ENSG00000125816	NKX2-4	NK2 homeobox 4	protein_coding	20	21376005	21378666	1	-2.0411	0.020621	1	0.347532	*
ENSG00000130511	SSBP4	single stranded DNA binding protein 4	protein_coding	19	18529674	18545372	13	-2.041	0.020626	1	0.347532	*
ENSG00000151006	PRSS53	serine protease 53	protein_coding	16	31094746	31100949	4	-2.0397	0.020688	1	0.347532	*
ENSG00000138621	PPCDC	phosphopantothenoylcysteine decarboxylase	protein_coding	15	75315896	75409803	110	-2.0396	0.020697	1	0.347532	*
ENSG00000107185	RGP1	RGP1 homolog, RAB6A GEF complex partner 1	protein_coding	9	35749203	35758572	10	-2.0395	0.020702	1	0.347532	*
ENSG00000166398	GARRE1	granule associated Rac and RHOG effector 1	protein_coding	19	34745442	34846491	88	-2.0393	0.020709	1	0.347532	*
ENSG00000171517	LPAR3	lysophosphatidic acid receptor 3	protein_coding	1	85277285	85358896	101	-2.0392	0.020717	1	0.347532	*
ENSG00000063180	CA11	carbonic anhydrase 11	protein_coding	19	49141199	49149569	5	-2.0385	0.020748	1	0.34764	*
ENSG00000196262	PPIA	peptidylprolyl isomerase A	protein_coding	7	44836279	44864163	24	-2.0382	0.020767	1	0.34764	*
ENSG00000088854	DNAAF9	dynein axonemal assembly factor 9	protein_coding	20	3229951	3388272	417	-2.0377	0.02079	1	0.34764	*
ENSG00000156603	MED19	mediator complex subunit 19	protein_coding	11	57471186	57479693	3	-2.0374	0.020807	1	0.34764	*
ENSG00000105538	RASIP1	Ras interacting protein 1	protein_coding	19	49223844	49243978	16	-2.0366	0.020845	1	0.347925	*
ENSG00000241878	PISD	phosphatidylserine decarboxylase	protein_coding	22	32014477	32058418	98	-2.0356	0.020893	1	0.348214	*
ENSG00000105778	AVL9	AVL9 cell migration associated	protein_coding	7	32535038	33078516	907	-2.0346	0.020944	1	0.348214	*
ENSG00000134443	GRP	gastrin releasing peptide	protein_coding	18	56887400	56898006	29	-2.0346	0.020944	1	0.348214	*
ENSG00000147679	UTP23	UTP23 small subunit processome component	protein_coding	8	117778742	117861702	110	-2.0346	0.020946	1	0.348214	*
ENSG00000175414	ARL10	ARF like GTPase 10	protein_coding	5	175792471	175828866	31	-2.0329	0.021032	1	0.348715	*
ENSG00000183066	WBP2NL	WBP2 N-terminal like	protein_coding	22	42394729	42454460	73	-2.0328	0.021034	1	0.348715	*
ENSG00000170790	OR10A2	olfactory receptor family 10 subfamily A member 2	protein_coding	11	6890924	6891976	6	-2.0328	0.021039	1	0.348715	*
ENSG00000090238	YPEL3	yippee like 3	protein_coding	16	30103635	30108236	1	-2.0322	0.021067	1	0.348832	*
ENSG00000132970	WASF3	WASP family member 3	protein_coding	13	27131840	27263085	277	-2.0301	0.021174	1	0.349808	*
ENSG00000158201	ABHD3	abhydrolase domain containing 3, phospholipase	protein_coding	18	19230858	19284766	38	-2.0299	0.021181	1	0.349808	*
ENSG00000149932	TMEM219	transmembrane protein 219	protein_coding	16	29952206	29984373	19	-2.0298	0.021189	1	0.349808	*
ENSG00000163600	ICOS	inducible T cell costimulator	protein_coding	2	204801471	204826300	27	-2.0288	0.021239	1	0.350005	*
ENSG00000167741	GGT6	gamma-glutamyltransferase 6	protein_coding	17	4460222	4464113	3	-2.0287	0.021243	1	0.350005	*
ENSG00000136754	ABI1	abl interactor 1	protein_coding	10	27035522	27150016	236	-2.0274	0.02131	1	0.350761	*
ENSG00000121578	B4GALT4	beta-1,4-galactosyltransferase 4	protein_coding	3	118930579	118959950	78	-2.0256	0.021401	1	0.351609	*
ENSG00000130517	PGPEP1	pyroglutamyl-peptidase I	protein_coding	19	18451397	18480760	25	-2.0255	0.021406	1	0.351609	*
ENSG00000176055	MBLAC2	metallo-beta-lactamase domain containing 2	protein_coding	5	89754020	89770585	6	-2.0248	0.021443	1	0.351609	*
ENSG00000221823	PPP3R1	protein phosphatase 3 regulatory subunit B, alpha	protein_coding	2	68405989	68483369	83	-2.0248	0.021446	1	0.351609	*
ENSG00000078177	N4BP2	NEDD4 binding protein 2	protein_coding	4	40058446	40159872	167	-2.0242	0.021473	1	0.351705	*
ENSG00000169062	UPF3A	UPF3A regulator of nonsense mediated mRNA decay	protein_coding	13	115047059	115071283	34	-2.0214	0.021617	1	0.353715	*
ENSG00000069966	GNB5	G protein subunit beta 5	protein_coding	15	52413117	52483566	113	-2.0204	0.02167	1	0.354099	*
ENSG00000196159	FAT4	FAT atypical cadherin 4	protein_coding	4	126237554	126414087	314	-2.0202	0.021683	1	0.354099	*
ENSG00000100206	DMC1	DNA meiotic recombinase 1	protein_coding	22	38914954	38966291	18	-2.0193	0.021729	1	0.354502	*
ENSG00000105655	ISYNA1	inositol-3-phosphate synthase 1	protein_coding	19	18545198	18549111	4	-2.0175	0.021823	1	0.355687	*
ENSG00000105220	GPI	glucose-6-phosphate isomerase	protein_coding	19	34850385	34893061	53	-2.0159	0.021905	1	0.356456	*
ENSG00000166831	RBPMS2	RNA binding protein, mRNA processing factor 2	protein_coding	15	65032091	65067786	39	-2.0157	0.021913	1	0.356456	*
ENSG00000111241	FGF6	fibroblast growth factor 6	protein_coding	12	4537321	4554780	17	-2.0149	0.021959	1	0.356648	*
ENSG00000120333	MRPS14	mitochondrial ribosomal protein S14	protein_coding	1	174979925	174992561	16	-2.0147	0.021969	1	0.356648	*
ENSG00000145284	SCD5	stearoyl-CoA desaturase 5	protein_coding	4	83550692	83720010	414	-2.0143	0.02199	1	0.356648	*
ENSG00000144488	ESPNL	espin like	protein_coding	2	239008798	239041928	51	-2.0139	0.022012	1	0.356648	*
ENSG00000135917	SLC19A3	solute carrier family 19 member 3	protein_coding	2	228549926	228582728	27	-2.0135	0.022032	1	0.356648	*
ENSG00000165997	ARL5B	ARF like GTPase 5B	protein_coding	10	18948334	18970568	43	-2.0127	0.022072	1	0.356949	*
ENSG00000004777	ARHGAP33	Rho GTPase activating protein 33	protein_coding	19	36265434	36279724	7	-2.012	0.022111	1	0.357232	*
ENSG00000165271	NOL6	nucleolar protein 6	protein_coding	9	33461439	33473928	22	-2.0107	0.022177	1	0.357878	*
ENSG00000106692	FKTN	fukutin	protein_coding	9	108320411	108403399	57	-2.0104	0.022194	1	0.357878	*
ENSG00000255046	ENSG00000255046	novel transcript	lncRNA	8	11655437	11660077	12	-2.0091	0.022264	1	0.357917	*
ENSG00000136457	CHAD	chondroadherin	protein_coding	17	48541857	48546327	5	-2.009	0.022271	1	0.357917	*
ENSG00000138735	PDE5A	phosphodiesterase 5A	protein_coding	4	120415550	120550146	171	-2.0082	0.02231	1	0.357917	*
ENSG00000170430	MGMT	O-6-methylguanine-DNA methyltransferase	protein_coding	10	131265448	131566271	736	-2.0073	0.022358	1	0.357917	*
ENSG00000196361	ELAVL3	ELAV like RNA binding protein 3	protein_coding	19	11562141	11591861	21	-2.0073	0.022359	1	0.357917	*
ENSG00000176994	SMCR8	SMCR8-C9orf72 complex subunit	protein_coding	17	18218624	18226517	28	-2.0069	0.022381	1	0.357917	*
ENSG00000171703	TCEA2	transcription elongation factor A2	protein_coding	20	62681189	62703700	8	-2.0066	0.022399	1	0.357917	*
ENSG00000259207	ITGB3	integrin subunit beta 3	protein_coding	17	45331212	45421658	196	-2.0063	0.022413	1	0.357917	*
ENSG00000259753	ENSG00000259753	novel protein	protein_coding	17	45331263	45421658	196	-2.0063	0.022413	1	0.357917	*
ENSG00000110274	CEP164	centrosomal protein 164	protein_coding	11	117185273	117283984	146	-2.0062	0.022416	1	0.357917	*
ENSG00000141524	TMC6	transmembrane channel like 6	protein_coding	17	76106539	76128488	4	-2.005	0.022483	1	0.357917	*
ENSG00000149346	SLX4IP	SLX4 interacting protein	protein_coding	20	10415951	10617477	375	-2.0049	0.022489	1	0.357917	*
ENSG00000273398	ENSG00000273398	novel protein	protein_coding	2	68358370	68488362	134	-2.0048	0.022491	1	0.357917	*
ENSG00000268602	ENSG00000268602			11	107582998	107595135	19	-2.0046	0.022503	1	0.357917	*
ENSG00000157168	NRG1	neuregulin 1	protein_coding	8	31496902	32622548	2139	-2.0043	0.022519	1	0.357917	*
ENSG00000100162	CENPM	centromere protein M	protein_coding	22	42334725	42343168	17	-2.0032	0.022576	1	0.358431	*
ENSG00000135913	USP37	ubiquitin specific peptidase 37	protein_coding	2	219314974	219433084	129	-2.0029	0.022596	1	0.358431	*
ENSG00000182931	WFDC10B	WAP four-disulfide core domain 10B	protein_coding	20	44313292	44333658	39	-2.0025	0.022616	1	0.358431	*
ENSG00000127564	PKMYT1	protein kinase, membrane associated tyrosine/threonine 1	protein_coding	16	3018025	3030540	3	-2.0017	0.022656	1	0.358724	*
ENSG00000071246	VASH1	vasohibin 1	protein_coding	14	77228532	77249354	18	-2.001	0.022695	1	0.359	*
ENSG00000047188	YTHDC2	YTH N6-methyladenosine RNA binding protein C2	protein_coding	5	112849380	112930982	188	-2.0004	0.022728	1	0.35918	*
ENSG00000155368	DBI	diazepam binding inhibitor, acyl-CoA binding protein	protein_coding	2	120124497	120130126	13	-1.9994	0.022784	1	0.359266	*
ENSG00000138308	PLA2G12B	phospholipase A2 group XIIB	protein_coding	10	74694928	74714536	1	-1.9988	0.022812	1	0.359266	*
ENSG00000197991	ENSG00000197991	novel protein	protein_coding	13	61983818	62002220	26	-1.9985	0.022831	1	0.359266	*
ENSG00000138356	AOX1	aldehyde oxidase 1	protein_coding	2	201450591	201541787	180	-1.9984	0.022834	1	0.359266	*
ENSG00000124541	RRP36	ribosomal RNA processing 36	protein_coding	6	42989383	43001894	14	-1.998	0.02286	1	0.359266	*
ENSG00000167191	GPRC5B	G protein-coupled receptor class C group 5 member B	protein_coding	16	19868616	19897489	48	-1.9979	0.022863	1	0.359266	*
ENSG00000167005	NUDT21	nudix hydrolase 21	protein_coding	16	56463045	56486111	27	-1.9957	0.022982	1	0.360213	*
ENSG00000131096	PYY	peptide YY	protein_coding	17	42030106	42081837	51	-1.9952	0.023011	1	0.360213	*
ENSG00000135213	ENSG00000135213			7	75046066	75115548	4	-1.9947	0.023035	1	0.360213	*
ENSG00000131495	NDUFA2	NADH:ubiquinone oxidoreductase subunit A2	protein_coding	5	140018325	140027370	13	-1.9944	0.023054	1	0.360213	*
ENSG00000269883	ENSG00000269883	novel transcript, antisense to ZDHHC22	lncRNA	14	77607026	77609339	5	-1.994	0.023074	1	0.360213	*
ENSG00000134318	ROCK2	Rho associated coiled-coil containing protein kinase 2	protein_coding	2	11319887	11488456	287	-1.9937	0.023092	1	0.360213	*
ENSG00000115170	ACVR1	activin A receptor type 1	protein_coding	2	158592958	158732374	64	-1.9935	0.023102	1	0.360213	*
ENSG00000158481	CD1C	CD1c molecule	protein_coding	1	158259576	158263420	1	-1.9935	0.023105	1	0.360213	*
ENSG00000137338	PGBD1	piggyBac transposable element derived 1	protein_coding	6	28249314	28270326	27	-1.993	0.023133	1	0.360213	*
ENSG00000105499	PLA2G4C	phospholipase A2 group IVC	protein_coding	19	48551100	48614074	64	-1.9927	0.023145	1	0.360213	*
ENSG00000172292	CERS6	ceramide synthase 6	protein_coding	2	169312372	169631644	404	-1.9922	0.023174	1	0.360213	*
ENSG00000134917	ADAMTS8	ADAM metallopeptidase with thrombospondin type 1 motif 8	protein_coding	11	130274820	130298888	9	-1.992	0.023183	1	0.360213	*
ENSG00000163806	SPDYA	speedy/RINGO cell cycle regulator family member A	protein_coding	2	29005383	29073477	62	-1.9903	0.02328	1	0.360998	*
ENSG00000163263	CFAP141	cilia and flagella associated protein 141	protein_coding	1	154171848	154178809	1	-1.9903	0.023281	1	0.360998	*
ENSG00000248874	LINC02899	long intergenic non-protein coding RNA 2899	lncRNA	5	23951457	24178372	519	-1.9898	0.023307	1	0.360998	*
ENSG00000115616	SLC9A2	solute carrier family 9 member A2	protein_coding	2	103236166	103327777	82	-1.9895	0.023325	1	0.360998	*
ENSG00000115274	INO80B	INO80 complex subunit B	protein_coding	2	74682150	74688011	2	-1.9892	0.023342	1	0.360998	*
ENSG00000107447	DNTT	DNA nucleotidylexotransferase	protein_coding	10	98064085	98098321	56	-1.9876	0.02343	1	0.361796	*
ENSG00000172269	DPAGT1	dolichyl-phosphate N-acetylglucosaminephosphotransferase 1	protein_coding	11	118967213	118979041	16	-1.9867	0.023479	1	0.361796	*
ENSG00000119927	GPAM	glycerol-3-phosphate acyltransferase, mitochondrial	protein_coding	10	113909624	113975135	63	-1.9863	0.023497	1	0.361796	*
ENSG00000120647	CCDC77	coiled-coil domain containing 77	protein_coding	12	498439	551811	24	-1.9863	0.023502	1	0.361796	*
ENSG00000138399	FASTKD1	FAST kinase domains 1	protein_coding	2	170386259	170430385	79	-1.9859	0.02352	1	0.361796	*
ENSG00000091640	SPAG7	sperm associated antigen 7	protein_coding	17	4862521	4871167	9	-1.9859	0.023524	1	0.361796	*
ENSG00000108641	B9D1	B9 domain containing 1	protein_coding	17	19240867	19281495	23	-1.9854	0.023549	1	0.361846	*
ENSG00000107404	DVL1	dishevelled segment polarity protein 1	protein_coding	1	1270656	1284730	4	-1.9845	0.023602	1	0.362326	*
ENSG00000138767	CNOT6L	CCR4-NOT transcription complex subunit 6 like	protein_coding	4	78634541	78740769	102	-1.9834	0.023663	1	0.362783	*
ENSG00000161533	ACOX1	acyl-CoA oxidase 1	protein_coding	17	73937588	73975515	34	-1.9826	0.023706	1	0.362783	*
ENSG00000122729	ACO1	aconitase 1	protein_coding	9	32384618	32454767	102	-1.9825	0.023712	1	0.362783	*
ENSG00000173214	MFSD4B	major facilitator superfamily domain containing 4B	protein_coding	6	111580551	111592370	18	-1.9824	0.023719	1	0.362783	*
ENSG00000150672	DLG2	discs large MAGUK scaffold protein 2	protein_coding	11	83166055	85338966	3394	-1.9807	0.023811	1	0.363856	*
ENSG00000232268	OR52I1	olfactory receptor family 52 subfamily I member 1	protein_coding	11	4615037	4616243	3	-1.9803	0.023835	1	0.363888	*
ENSG00000131188	PRR7	proline rich 7, synaptic	protein_coding	5	176873446	176883283	6	-1.9786	0.023933	1	0.364627	*
ENSG00000152749	GPR180	G protein-coupled receptor 180	protein_coding	13	95254157	95286899	32	-1.9784	0.02394	1	0.364627	*
ENSG00000144659	SLC25A38	solute carrier family 25 member 38	protein_coding	3	39424839	39438842	19	-1.9779	0.023968	1	0.364627	*
ENSG00000171747	LGALS4	galectin 4	protein_coding	19	39292311	39304004	6	-1.9779	0.023971	1	0.364627	*
ENSG00000136048	DRAM1	DNA damage regulated autophagy modulator 1	protein_coding	12	102271129	102405908	290	-1.977	0.024018	1	0.365008	*
ENSG00000213402	PTPRCAP	protein tyrosine phosphatase receptor type C associated protein	protein_coding	11	67202981	67205538	4	-1.9765	0.024047	1	0.365115	*
ENSG00000012048	BRCA1	BRCA1 DNA repair associated	protein_coding	17	41196312	41277500	11	-1.9749	0.024139	1	0.365664	*
ENSG00000214305	ENSG00000214305	Metazoan signal recognition particle RNA	misc_RNA	11	107650219	107652316	6	-1.9749	0.024141	1	0.365664	*
ENSG00000129515	SNX6	sorting nexin 6	protein_coding	14	35030300	35099389	103	-1.9745	0.024165	1	0.365664	*
ENSG00000134365	CFHR4	complement factor H related 4	protein_coding	1	196819371	196888102	85	-1.9733	0.024231	1	0.365664	*
ENSG00000165905	LARGE2	LARGE xylosyl- and glucuronyltransferase 2	protein_coding	11	45943172	45950647	2	-1.9733	0.024231	1	0.365664	*
ENSG00000129292	PHF20L1	PHD finger protein 20 like 1	protein_coding	8	133787618	133861052	58	-1.9733	0.024232	1	0.365664	*
ENSG00000267477	ENSG00000267477	novel protein	protein_coding	19	11577055	11616513	77	-1.9732	0.024237	1	0.365664	*
ENSG00000180251	SLC9A4	solute carrier family 9 member A4	protein_coding	2	103089762	103150431	131	-1.972	0.024302	1	0.366057	*
ENSG00000116983	HPCAL4	hippocalcin like 4	protein_coding	1	40144320	40157361	35	-1.9719	0.02431	1	0.366057	*
ENSG00000161654	LSM12	LSM12 homolog	protein_coding	17	42112003	42144987	24	-1.9716	0.024329	1	0.366057	*
ENSG00000115568	ZNF142	zinc finger protein 142	protein_coding	2	219502639	219524378	28	-1.9711	0.024357	1	0.366147	*
ENSG00000172548	NIPAL4	NIPA like domain containing 4	protein_coding	5	156887027	156901725	35	-1.9704	0.024397	1	0.366327	*
ENSG00000110108	TMEM109	transmembrane protein 109	protein_coding	11	60681346	60690915	3	-1.9701	0.024413	1	0.366327	*
ENSG00000114388	NPRL2	NPR2 like, GATOR1 complex subunit	protein_coding	3	50384761	50388522	1	-1.9684	0.024513	1	0.367496	*
ENSG00000196586	MYO6	myosin VI	protein_coding	6	76458909	76629254	177	-1.9679	0.024539	1	0.367555	*
ENSG00000070831	CDC42	cell division cycle 42	protein_coding	1	22379120	22419437	32	-1.9672	0.024581	1	0.367853	*
ENSG00000162881	OXER1	oxoeicosanoid receptor 1	protein_coding	2	42989642	42991401	4	-1.9665	0.024623	1	0.367939	*
ENSG00000205882	DEFB134	defensin beta 134	protein_coding	8	11850692	11853821	2	-1.9663	0.024631	1	0.367939	*
ENSG00000100234	TIMP3	TIMP metallopeptidase inhibitor 3	protein_coding	22	33197687	33259030	82	-1.9657	0.024666	1	0.368132	*
ENSG00000239779	WBP1	WW domain binding protein 1	protein_coding	2	74685456	74688018	1	-1.9639	0.024771	1	0.369368	*
ENSG00000139178	C1RL	complement C1r subcomponent like	protein_coding	12	7242183	7261869	24	-1.9635	0.024795	1	0.369394	*
ENSG00000137077	CCL21	C-C motif chemokine ligand 21	protein_coding	9	34709002	34710121	1	-1.9629	0.024831	1	0.3696	*
ENSG00000144580	CNOT9	CCR4-NOT transcription complex subunit 9	protein_coding	2	219433303	219461803	35	-1.962	0.024882	1	0.370028	*
ENSG00000241685	ARPC1A	actin related protein 2/3 complex subunit 1A	protein_coding	7	98923521	98985787	73	-1.9612	0.02493	1	0.370411	*
ENSG00000064225	ST3GAL6	ST3 beta-galactoside alpha-2,3-sialyltransferase 6	protein_coding	3	98451080	98540045	110	-1.9606	0.024963	1	0.37057	*
ENSG00000135912	TTLL4	tubulin tyrosine ligase like 4	protein_coding	2	219575568	219620139	62	-1.96	0.025	1	0.370666	*
ENSG00000107672	NSMCE4A	NSE4 homolog A, SMC5-SMC6 complex component	protein_coding	10	123716603	123734732	43	-1.9597	0.025014	1	0.370666	*
ENSG00000184012	TMPRSS2	transmembrane serine protease 2	protein_coding	21	42836478	42903043	126	-1.9589	0.02506	1	0.371017	*
ENSG00000177058	SLC38A9	solute carrier family 38 member 9	protein_coding	5	54921673	55069022	367	-1.9584	0.025091	1	0.371146	*
ENSG00000269686	ENSG00000269686			2	133874577	133876625	3	-1.9578	0.025124	1	0.371304	*
ENSG00000066336	SPI1	Spi-1 proto-oncogene	protein_coding	11	47376411	47400127	37	-1.9568	0.025183	1	0.371728	*
ENSG00000100994	PYGB	glycogen phosphorylase B	protein_coding	20	25228705	25278650	118	-1.9566	0.025199	1	0.371728	*
ENSG00000116675	DNAJC6	DnaJ heat shock protein family (Hsp40) member C6	protein_coding	1	65713902	65881552	263	-1.9562	0.025223	1	0.371728	*
ENSG00000164754	RAD21	RAD21 cohesin complex component	protein_coding	8	117858174	117887105	20	-1.9558	0.025242	1	0.371728	*
ENSG00000060718	COL11A1	collagen type XI alpha 1 chain	protein_coding	1	103342023	103574052	657	-1.955	0.025289	1	0.371785	*
ENSG00000144036	EXOC6B	exocyst complex component 6B	protein_coding	2	72403113	73053170	515	-1.9549	0.0253	1	0.371785	*
ENSG00000165995	CACNB2	calcium voltage-gated channel auxiliary subunit beta 2	protein_coding	10	18429606	18830798	856	-1.9546	0.025314	1	0.371785	*
ENSG00000137875	BCL2L10	BCL2 like 10	protein_coding	15	52401460	52404972	8	-1.9536	0.025373	1	0.371785	*
ENSG00000124786	SLC35B3	solute carrier family 35 member B3	protein_coding	6	8413301	8435794	45	-1.9532	0.025395	1	0.371785	*
ENSG00000184922	FMNL1	formin like 1	protein_coding	17	43298811	43324687	24	-1.9532	0.025395	1	0.371785	*
ENSG00000081154	PCNP	PEST proteolytic signal containing nuclear protein	protein_coding	3	101292939	101313281	24	-1.9524	0.025445	1	0.371785	*
ENSG00000134940	ACRV1	acrosomal vesicle protein 1	protein_coding	11	125541417	125551018	13	-1.9524	0.025445	1	0.371785	*
ENSG00000103042	SLC38A7	solute carrier family 38 member 7	protein_coding	16	58699013	58719008	39	-1.9524	0.025447	1	0.371785	*
ENSG00000167257	RNF214	ring finger protein 214	protein_coding	11	117103341	117157161	70	-1.9517	0.025488	1	0.372058	*
ENSG00000066136	NFYC	nuclear transcription factor Y subunit gamma	protein_coding	1	41157320	41237275	139	-1.9509	0.025533	1	0.372337	*
ENSG00000119720	NRDE2	NRDE-2, necessary for RNA interference, domain containing	protein_coding	14	90742580	90798481	64	-1.9504	0.025561	1	0.372337	*
ENSG00000165476	REEP3	receptor accessory protein 3	protein_coding	10	65281123	65384883	143	-1.9499	0.025596	1	0.372337	*
ENSG00000186907	RTN4RL2	reticulon 4 receptor like 2	protein_coding	11	57228022	57245007	6	-1.9498	0.025601	1	0.372337	*
ENSG00000061273	HDAC7	histone deacetylase 7	protein_coding	12	48176505	48226915	50	-1.9495	0.025619	1	0.372337	*
ENSG00000130921	MTRFR	mitochondrial translation release factor in rescue	protein_coding	12	123717463	123742506	49	-1.9486	0.025672	1	0.372555	*
ENSG00000172774	ENSG00000172774			11	57982217	57983195	7	-1.948	0.025706	1	0.372555	*
ENSG00000049246	PER3	period circadian regulator 3	protein_coding	1	7844380	7905237	142	-1.9475	0.02574	1	0.372555	*
ENSG00000117222	RBBP5	RB binding protein 5, histone lysine methyltransferase complex subunit	protein_coding	1	205055270	205091143	74	-1.9475	0.02574	1	0.372555	*
ENSG00000065485	PDIA5	protein disulfide isomerase family A member 5	protein_coding	3	122785909	122944074	272	-1.947	0.025767	1	0.372555	*
ENSG00000205108	SPATA31F1	SPATA31 subfamily F member 1	protein_coding	9	34723052	34729464	3	-1.9461	0.025823	1	0.372555	*
ENSG00000257726	ENSG00000257726	novel transcript	lncRNA	12	115800817	115802550	3	-1.9455	0.025856	1	0.372555	*
ENSG00000166337	TAF10	TATA-box binding protein associated factor 10	protein_coding	11	6627526	6633898	10	-1.9451	0.025883	1	0.372555	*
ENSG00000146469	VIP	vasoactive intestinal peptide	protein_coding	6	153071933	153080900	6	-1.9449	0.025892	1	0.372555	*
ENSG00000173557	CIMIP2C	ciliary microtubule inner protein 2C	protein_coding	2	26785450	26802400	23	-1.9448	0.025897	1	0.372555	*
ENSG00000092068	SLC7A8	solute carrier family 7 member 8	protein_coding	14	23594504	23652883	24	-1.9448	0.025901	1	0.372555	*
ENSG00000125124	BBS2	Bardet-Biedl syndrome 2	protein_coding	16	56500748	56554195	64	-1.9446	0.025909	1	0.372555	*
ENSG00000118520	ARG1	arginase 1	protein_coding	6	131894284	131905472	9	-1.9441	0.025944	1	0.372555	*
ENSG00000147439	BIN3	bridging integrator 3	protein_coding	8	22477931	22526661	43	-1.9436	0.025971	1	0.372555	*
ENSG00000149182	ARFGAP2	ARF GTPase activating protein 2	protein_coding	11	47185848	47198676	10	-1.9435	0.025977	1	0.372555	*
ENSG00000092850	TEKT2	tektin 2	protein_coding	1	36549676	36553876	2	-1.9429	0.026013	1	0.372555	*
ENSG00000159915	ZNF233	zinc finger protein 233	protein_coding	19	44754318	44779470	23	-1.9427	0.026023	1	0.372555	*
ENSG00000196636	SDHAF3	succinate dehydrogenase complex assembly factor 3	protein_coding	7	96745902	96811075	72	-1.9425	0.026037	1	0.372555	*
ENSG00000214700	C12orf71	chromosome 12 open reading frame 71	protein_coding	12	27233991	27235447	3	-1.9411	0.02612	1	0.373266	*
ENSG00000124608	AARS2	alanyl-tRNA synthetase 2, mitochondrial	protein_coding	6	44267391	44281063	15	-1.9408	0.02614	1	0.373266	*
ENSG00000019995	ZRANB1	zinc finger RANBP2-type containing 1	protein_coding	10	126630692	126676758	40	-1.9406	0.026154	1	0.373266	*
ENSG00000123643	SLC36A1	solute carrier family 36 member 1	protein_coding	5	150816607	150871942	91	-1.9397	0.02621	1	0.373305	*
ENSG00000100023	PPIL2	peptidylprolyl isomerase like 2	protein_coding	22	22006559	22054304	93	-1.9395	0.02622	1	0.373305	*
ENSG00000162639	HENMT1	HEN methyltransferase 1	protein_coding	1	109190912	109204148	1	-1.9394	0.026224	1	0.373305	*
ENSG00000136631	VPS45	vacuolar protein sorting 45 homolog	protein_coding	1	150039369	150117505	57	-1.9359	0.02644	1	0.375757	*
ENSG00000011295	TTC19	tetratricopeptide repeat domain 19	protein_coding	17	15902694	15948329	65	-1.9357	0.026454	1	0.375757	*
ENSG00000123091	RNF11	ring finger protein 11	protein_coding	1	51701943	51739127	20	-1.9355	0.026464	1	0.375757	*
ENSG00000186207	LCE5A	late cornified envelope 5A	protein_coding	1	152483320	152484653	2	-1.9347	0.026511	1	0.375925	*
ENSG00000100024	UPB1	beta-ureidopropionase 1	protein_coding	22	24863206	24924358	53	-1.9346	0.026521	1	0.375925	*
ENSG00000144559	TAMM41	TAM41 mitochondrial translocator assembly and maintenance homolog	protein_coding	3	11831916	11888393	30	-1.933	0.026619	1	0.376236	*
ENSG00000080910	CFHR2	complement factor H related 2	protein_coding	1	196788898	196928356	125	-1.933	0.026621	1	0.376236	*
ENSG00000178997	EXD1	exonuclease 3'-5' domain containing 1	protein_coding	15	41474923	41522941	136	-1.9319	0.026684	1	0.376236	*
ENSG00000198185	ZNF334	zinc finger protein 334	protein_coding	20	45129701	45142198	10	-1.9319	0.026686	1	0.376236	*
ENSG00000115355	CCDC88A	coiled-coil domain containing 88A	protein_coding	2	55514978	55647057	260	-1.9312	0.026732	1	0.376236	*
ENSG00000180083	WFDC11	WAP four-disulfide core domain 11	protein_coding	20	44277202	44298909	31	-1.931	0.026741	1	0.376236	*
ENSG00000109118	PHF12	PHD finger protein 12	protein_coding	17	27232268	27278789	17	-1.9308	0.026753	1	0.376236	*
ENSG00000138771	SHROOM3	shroom family member 3	protein_coding	4	77356253	77704406	610	-1.9307	0.026758	1	0.376236	*
ENSG00000115107	STEAP3	STEAP3 metalloreductase	protein_coding	2	119981384	120023228	59	-1.9307	0.026761	1	0.376236	*
ENSG00000118200	CAMSAP2	calmodulin regulated spectrin associated protein family member 2	protein_coding	1	200708686	200829832	152	-1.9306	0.026769	1	0.376236	*
ENSG00000107960	STN1	STN1 subunit of CST complex	protein_coding	10	105642300	105677963	42	-1.9301	0.026796	1	0.376297	*
ENSG00000156234	CXCL13	C-X-C motif chemokine ligand 13	protein_coding	4	78432907	78532988	51	-1.9296	0.026829	1	0.376443	*
ENSG00000116030	SUMO1	small ubiquitin like modifier 1	protein_coding	2	203070903	203103331	42	-1.9278	0.026941	1	0.377313	*
ENSG00000106603	COA1	cytochrome c oxidase assembly factor 1	protein_coding	7	43648055	43769316	256	-1.9277	0.026947	1	0.377313	*
ENSG00000165120	SSMEM1	serine rich single-pass membrane protein 1	protein_coding	7	129847700	129856683	10	-1.9275	0.026959	1	0.377313	*
ENSG00000197309	OR10D3	olfactory receptor family 10 subfamily D member 3	protein_coding	11	124055923	124056952	4	-1.9259	0.02706	1	0.378408	*
ENSG00000198873	GRK5	G protein-coupled receptor kinase 5	protein_coding	10	120967101	121215131	371	-1.9254	0.027092	1	0.378537	*
ENSG00000105738	SIPA1L3	signal induced proliferation associated 1 like 3	protein_coding	19	38397868	38699012	456	-1.9248	0.027127	1	0.378708	*
ENSG00000115194	SLC30A3	solute carrier family 30 member 3	protein_coding	2	27476552	27498685	23	-1.9243	0.027159	1	0.378837	*
ENSG00000143947	RPS27A	ribosomal protein S27a	protein_coding	2	55459039	55462989	6	-1.9239	0.027185	1	0.378882	*
ENSG00000188315	C3orf62	chromosome 3 open reading frame 62	protein_coding	3	49306035	49315342	6	-1.9234	0.027212	1	0.378941	*
ENSG00000111670	GNPTAB	N-acetylglucosamine-1-phosphate transferase subunits alpha and beta	protein_coding	12	102139275	102224716	125	-1.9222	0.027293	1	0.379462	*
ENSG00000105793	GTPBP10	GTP binding protein 10	protein_coding	7	89964537	90020769	101	-1.9221	0.027295	1	0.379462	*
ENSG00000197705	KLHL14	kelch like family member 14	protein_coding	18	30252634	30353025	129	-1.9214	0.027341	1	0.379784	*
ENSG00000113396	SLC27A6	solute carrier family 27 member 6	protein_coding	5	127873706	128369335	1338	-1.9207	0.027386	1	0.37999	*
ENSG00000075151	EIF4G3	eukaryotic translation initiation factor 4 gamma 3	protein_coding	1	21132963	21503377	393	-1.9203	0.027409	1	0.37999	*
ENSG00000124214	STAU1	staufen double-stranded RNA binding protein 1	protein_coding	20	47729878	47804904	80	-1.9196	0.027451	1	0.37999	*
ENSG00000116514	RNF19B	ring finger protein 19B	protein_coding	1	33402046	33430286	32	-1.9196	0.027456	1	0.37999	*
ENSG00000135222	CSN2	casein beta	protein_coding	4	70820974	70826725	10	-1.9194	0.02747	1	0.37999	*
ENSG00000080200	CRYBG3	crystallin beta-gamma domain containing 3	protein_coding	3	97595819	97663810	55	-1.9188	0.027502	1	0.380117	*
ENSG00000106355	LSM5	LSM5 homolog, U6 small nuclear RNA and mRNA degradation associated	protein_coding	7	32524951	32534895	23	-1.9181	0.02755	1	0.380464	*
ENSG00000179528	LBX2	ladybird homeobox 2	protein_coding	2	74724644	74730443	4	-1.9177	0.027577	1	0.380521	*
ENSG00000172725	CORO1B	coronin 1B	protein_coding	11	67205519	67211292	1	-1.9169	0.027628	1	0.380574	*
ENSG00000181264	TLCD5	TLC domain containing 5	protein_coding	11	120195838	120204391	4	-1.9166	0.027646	1	0.380574	*
ENSG00000175544	CABP4	calcium binding protein 4	protein_coding	11	67219877	67226699	5	-1.9161	0.027679	1	0.380574	*
ENSG00000171564	FGB	fibrinogen beta chain	protein_coding	4	155484108	155492238	12	-1.9158	0.027694	1	0.380574	*
ENSG00000126214	KLC1	kinesin light chain 1	protein_coding	14	104028233	104167888	158	-1.9157	0.027699	1	0.380574	*
ENSG00000115604	IL18R1	interleukin 18 receptor 1	protein_coding	2	102927989	103015218	177	-1.9154	0.027718	1	0.380574	*
ENSG00000142173	COL6A2	collagen type VI alpha 2 chain	protein_coding	21	47518011	47552763	51	-1.9146	0.027774	1	0.381028	*
ENSG00000030110	BAK1	BCL2 antagonist/killer 1	protein_coding	6	33540329	33548019	16	-1.9135	0.027845	1	0.381557	*
ENSG00000158985	CDC42SE2	CDC42 small effector 2	protein_coding	5	130581186	130734140	97	-1.9127	0.027891	1	0.381557	*
ENSG00000178084	HTR3C	5-hydroxytryptamine receptor 3C	protein_coding	3	183770835	183778459	12	-1.9127	0.027895	1	0.381557	*
ENSG00000066629	EML1	EMAP like 1	protein_coding	14	100204030	100408397	298	-1.9116	0.027962	1	0.381557	*
ENSG00000140263	SORD	sorbitol dehydrogenase	protein_coding	15	45315302	45369383	8	-1.9116	0.027962	1	0.381557	*
ENSG00000115073	ACTR1B	actin related protein 1B	protein_coding	2	98272431	98280570	7	-1.9116	0.027965	1	0.381557	*
ENSG00000124126	PREX1	phosphatidylinositol-3,4,5-trisphosphate dependent Rac exchange factor 1	protein_coding	20	47240790	47444420	404	-1.9112	0.027988	1	0.381557	*
ENSG00000144331	ZNF385B	zinc finger protein 385B	protein_coding	2	180306709	180726232	887	-1.9111	0.027996	1	0.381557	*
ENSG00000196535	MYO18A	myosin XVIIIA	protein_coding	17	27400528	27507430	118	-1.9106	0.028027	1	0.381586	*
ENSG00000081041	CXCL2	C-X-C motif chemokine ligand 2	protein_coding	4	74962752	74965010	1	-1.9104	0.028044	1	0.381586	*
ENSG00000117525	F3	coagulation factor III, tissue factor	protein_coding	1	94994781	95007356	15	-1.9089	0.028137	1	0.382539	*
ENSG00000254402	LRRC24	leucine rich repeat containing 24	protein_coding	8	145747761	145752416	2	-1.9085	0.028161	1	0.382553	*
ENSG00000180287	PLD5	phospholipase D family member 5	protein_coding	1	242246288	242687998	765	-1.9076	0.028223	1	0.382946	*
ENSG00000138623	SEMA7A	semaphorin 7A (JohnMiltonHagen blood group)	protein_coding	15	74701630	74726808	40	-1.9074	0.028236	1	0.382946	*
ENSG00000087263	OGFOD1	2-oxoglutarate and iron dependent oxygenase domain containing 1	protein_coding	16	56485402	56513012	43	-1.9068	0.028271	1	0.383041	*
ENSG00000126545	CSN1S1	casein alpha s1	protein_coding	4	70796799	70812289	12	-1.9066	0.028289	1	0.383041	*
ENSG00000154930	ACSS1	acyl-CoA synthetase short chain family member 1	protein_coding	20	24986868	25039616	67	-1.9043	0.028436	1	0.384718	*
ENSG00000060982	BCAT1	branched chain amino acid transaminase 1	protein_coding	12	24964295	25102393	289	-1.9038	0.028468	1	0.384838	*
ENSG00000123684	LPGAT1	lysophosphatidylglycerol acyltransferase 1	protein_coding	1	211916799	212004114	187	-1.9017	0.028608	1	0.385096	*
ENSG00000133111	RFXAP	regulatory factor X associated protein	protein_coding	13	37393361	37403241	9	-1.9016	0.028614	1	0.385096	*
ENSG00000092847	AGO1	argonaute RISC component 1	protein_coding	1	36335409	36395211	23	-1.9011	0.028645	1	0.385096	*
ENSG00000144749	LRIG1	leucine rich repeats and immunoglobulin like domains 1	protein_coding	3	66429221	66551687	133	-1.901	0.028648	1	0.385096	*
ENSG00000169902	TPST1	tyrosylprotein sulfotransferase 1	protein_coding	7	65670186	65885530	250	-1.9004	0.02869	1	0.385096	*
ENSG00000138795	LEF1	lymphoid enhancer binding factor 1	protein_coding	4	108968701	109090112	130	-1.9	0.028717	1	0.385096	*
ENSG00000205560	CPT1B	carnitine palmitoyltransferase 1B	protein_coding	22	51007290	51017899	31	-1.8996	0.028746	1	0.385096	*
ENSG00000143494	VASH2	vasohibin 2	protein_coding	1	213123862	213165379	31	-1.8992	0.028768	1	0.385096	*
ENSG00000137872	SEMA6D	semaphorin 6D	protein_coding	15	47476298	48066420	1003	-1.8991	0.028774	1	0.385096	*
ENSG00000112146	FBXO9	F-box protein 9	protein_coding	6	52916789	52965671	33	-1.899	0.028785	1	0.385096	*
ENSG00000100426	ZBED4	zinc finger BED-type containing 4	protein_coding	22	50247490	50283726	85	-1.8987	0.0288	1	0.385096	*
ENSG00000198715	GLMP	glycosylated lysosomal membrane protein	protein_coding	1	156259880	156265463	6	-1.8987	0.028801	1	0.385096	*
ENSG00000128408	RIBC2	RIB43A domain with coiled-coils 2	protein_coding	22	45809572	45828376	34	-1.8984	0.028823	1	0.385096	*
ENSG00000162419	GMEB1	glucocorticoid modulatory element binding protein 1	protein_coding	1	28995244	29045865	43	-1.8981	0.028844	1	0.385096	*
ENSG00000134824	FADS2	fatty acid desaturase 2	protein_coding	11	61560452	61634826	76	-1.8975	0.028881	1	0.385096	*
ENSG00000137845	ADAM10	ADAM metallopeptidase domain 10	protein_coding	15	58887403	59042177	166	-1.8973	0.028891	1	0.385096	*
ENSG00000126091	ST3GAL3	ST3 beta-galactoside alpha-2,3-sialyltransferase 3	protein_coding	1	44171495	44396831	296	-1.897	0.028912	1	0.385096	*
ENSG00000205884	DEFB136	defensin beta 136	protein_coding	8	11831446	11832108	2	-1.8969	0.028922	1	0.385096	*
ENSG00000171484	ENSG00000171484			9	125390858	125391852	6	-1.8965	0.028945	1	0.385096	*
ENSG00000117593	DARS2	aspartyl-tRNA synthetase 2, mitochondrial	protein_coding	1	173793641	173827684	15	-1.8963	0.02896	1	0.385096	*
ENSG00000185591	SP1	Sp1 transcription factor	protein_coding	12	53773960	53810230	30	-1.8961	0.028973	1	0.385096	*
ENSG00000158445	KCNB1	potassium voltage-gated channel subfamily B member 1	protein_coding	20	47980414	48099184	233	-1.8939	0.029122	1	0.385376	*
ENSG00000166562	SEC11C	SEC11 homolog C, signal peptidase complex subunit	protein_coding	18	56806709	56826068	29	-1.8938	0.029123	1	0.385376	*
ENSG00000159917	ZNF235	zinc finger protein 235	protein_coding	19	44732882	44809199	65	-1.8936	0.029137	1	0.385376	*
ENSG00000161911	TREML1	triggering receptor expressed on myeloid cells like 1	protein_coding	6	41117080	41122075	2	-1.8931	0.029171	1	0.385376	*
ENSG00000070610	GBA2	glucosylceramidase beta 2	protein_coding	9	35736863	35749983	6	-1.893	0.029181	1	0.385376	*
ENSG00000267561	ENSG00000267561	novel protein	protein_coding	1	87458692	87634884	221	-1.8928	0.029191	1	0.385376	*
ENSG00000105464	GRIN2D	glutamate ionotropic receptor NMDA type subunit 2D	protein_coding	19	48898132	48948188	25	-1.8924	0.029219	1	0.385376	*
ENSG00000115935	WIPF1	WAS/WASL interacting protein family member 1	protein_coding	2	175424300	175547644	89	-1.8923	0.029225	1	0.385376	*
ENSG00000168890	TMEM150A	transmembrane protein 150A	protein_coding	2	85825671	85830319	3	-1.8922	0.029231	1	0.385376	*
ENSG00000152804	HHEX	hematopoietically expressed homeobox	protein_coding	10	94447945	94455403	7	-1.8919	0.029249	1	0.385376	*
ENSG00000120925	RNF170	ring finger protein 170	protein_coding	8	42704780	42752433	15	-1.8916	0.029271	1	0.385376	*
ENSG00000138459	SLC35A5	solute carrier family 35 member A5	protein_coding	3	112280556	112304424	34	-1.8916	0.029272	1	0.385376	*
ENSG00000109220	CHIC2	cysteine rich hydrophobic domain 2	protein_coding	4	54875956	54930857	29	-1.891	0.029314	1	0.385624	*
ENSG00000149654	CDH22	cadherin 22	protein_coding	20	44802372	44937137	118	-1.8903	0.029358	1	0.385898	*
ENSG00000106524	ANKMY2	ankyrin repeat and MYND domain containing 2	protein_coding	7	16639401	16685442	49	-1.8896	0.029407	1	0.386237	*
ENSG00000254413	CHKB-CPT1B	CHKB-CPT1B readthrough (NMD candidate)	protein_coding	22	51007298	51021394	35	-1.8886	0.029474	1	0.386408	*
ENSG00000137975	CLCA2	chloride channel accessory 2	protein_coding	1	86889769	86922241	119	-1.8886	0.029476	1	0.386408	*
ENSG00000187902	SHISA7	shisa family member 7	protein_coding	19	55940107	55954230	3	-1.8883	0.029496	1	0.386408	*
ENSG00000161956	SENP3	SUMO specific peptidase 3	protein_coding	17	7465192	7475287	9	-1.8873	0.029559	1	0.386408	*
ENSG00000214212	C19orf38	chromosome 19 open reading frame 38	protein_coding	19	10947251	10980466	27	-1.8868	0.029592	1	0.386408	*
ENSG00000166105	GLB1L3	galactosidase beta 1 like 3	protein_coding	11	134144139	134189458	60	-1.8867	0.029599	1	0.386408	*
ENSG00000156050	FAM161B	FAM161 centrosomal protein B	protein_coding	14	74398204	74417117	39	-1.8863	0.029628	1	0.386408	*
ENSG00000107669	ATE1	arginyltransferase 1	protein_coding	10	123499939	123688316	342	-1.8862	0.029636	1	0.386408	*
ENSG00000198053	SIRPA	signal regulatory protein alpha	protein_coding	20	1875154	1920543	30	-1.8859	0.029652	1	0.386408	*
ENSG00000079134	THOC1	THO complex subunit 1	protein_coding	18	214520	268050	60	-1.8856	0.029678	1	0.386408	*
ENSG00000096746	HNRNPH3	heterogeneous nuclear ribonucleoprotein H3	protein_coding	10	70090931	70102948	12	-1.8855	0.029679	1	0.386408	*
ENSG00000139351	SYCP3	synaptonemal complex protein 3	protein_coding	12	102122426	102133250	8	-1.8845	0.029747	1	0.386408	*
ENSG00000052344	PRSS8	serine protease 8	protein_coding	16	31142756	31147083	2	-1.8844	0.029758	1	0.386408	*
ENSG00000160188	RSPH1	radial spoke head component 1	protein_coding	21	43892596	43916464	18	-1.8839	0.029786	1	0.386408	*
ENSG00000008300	CELSR3	cadherin EGF LAG seven-pass G-type receptor 3	protein_coding	3	48673902	48700348	17	-1.8838	0.029796	1	0.386408	*
ENSG00000135525	MAP7	microtubule associated protein 7	protein_coding	6	136663875	136871957	86	-1.8836	0.029812	1	0.386408	*
ENSG00000112280	COL9A1	collagen type IX alpha 1 chain	protein_coding	6	70924764	71012786	229	-1.8833	0.029831	1	0.386408	*
ENSG00000186967	KRTAP19-4	keratin associated protein 19-4	protein_coding	21	31869142	31869451	1	-1.8832	0.029838	1	0.386408	*
ENSG00000162931	TRIM17	tripartite motif containing 17	protein_coding	1	228595641	228604562	8	-1.8821	0.029912	1	0.387065	*
ENSG00000196072	BLOC1S2	biogenesis of lysosomal organelles complex 1 subunit 2	protein_coding	10	102033713	102046469	15	-1.8811	0.029976	1	0.38728	*
ENSG00000171130	ATP6V0E2	ATPase H+ transporting V0 subunit e2	protein_coding	7	149570057	149577784	18	-1.881	0.029984	1	0.38728	*
ENSG00000108309	RUNDC3A	RUN domain containing 3A	protein_coding	17	42385781	42396039	4	-1.8807	0.030008	1	0.38728	*
ENSG00000163472	TMEM79	transmembrane protein 79	protein_coding	1	156252726	156262976	11	-1.8804	0.03003	1	0.38728	*
ENSG00000118689	FOXO3	forkhead box O3	protein_coding	6	108881038	109005977	107	-1.8801	0.030045	1	0.38728	*
ENSG00000196323	ZBTB44	zinc finger and BTB domain containing 44	protein_coding	11	130096572	130184581	46	-1.8796	0.030084	1	0.387483	*
ENSG00000213672	NCKIPSD	NCK interacting protein with SH3 domain	protein_coding	3	48701364	48723797	13	-1.8783	0.030167	1	0.387896	*
ENSG00000085365	SCAMP1	secretory carrier membrane protein 1	protein_coding	5	77656339	77776562	156	-1.878	0.030193	1	0.387896	*
ENSG00000163882	POLR2H	RNA polymerase II, I and III subunit H	protein_coding	3	184079506	184086384	1	-1.8776	0.030218	1	0.387896	*
ENSG00000129226	CD68	CD68 molecule	protein_coding	17	7482785	7485429	4	-1.8775	0.030222	1	0.387896	*
ENSG00000138821	SLC39A8	solute carrier family 39 member 8	protein_coding	4	103172198	103352415	273	-1.8766	0.030288	1	0.387896	*
ENSG00000114554	PLXNA1	plexin A1	protein_coding	3	126707437	126756235	63	-1.876	0.030329	1	0.387896	*
ENSG00000170852	KBTBD2	kelch repeat and BTB domain containing 2	protein_coding	7	32907784	32933743	39	-1.876	0.03033	1	0.387896	*
ENSG00000130783	CCDC62	coiled-coil domain containing 62	protein_coding	12	123258874	123312075	110	-1.8756	0.030352	1	0.387896	*
ENSG00000055044	NOP58	NOP58 ribonucleoprotein	protein_coding	2	203130439	203168389	46	-1.8754	0.030368	1	0.387896	*
ENSG00000256500	ENSG00000256500	novel protein	protein_coding	14	104029299	104152261	138	-1.8751	0.03039	1	0.387896	*
ENSG00000157933	SKI	SKI proto-oncogene	protein_coding	1	2160134	2241558	6	-1.8746	0.030426	1	0.387896	*
ENSG00000141503	MINK1	misshapen like kinase 1	protein_coding	17	4736683	4801356	79	-1.8741	0.030455	1	0.387896	*
ENSG00000137166	FOXP4	forkhead box P4	protein_coding	6	41514164	41570122	31	-1.8741	0.030458	1	0.387896	*
ENSG00000100095	SEZ6L	seizure related 6 homolog like	protein_coding	22	26565440	26779562	422	-1.8739	0.03047	1	0.387896	*
ENSG00000137673	MMP7	matrix metallopeptidase 7	protein_coding	11	102391239	102401484	13	-1.8737	0.030483	1	0.387896	*
ENSG00000073146	MOV10L1	Mov10 like RNA helicase 1	protein_coding	22	50528308	50600119	168	-1.8737	0.030489	1	0.387896	*
ENSG00000256053	COA8	cytochrome c oxidase assembly factor 8	protein_coding	14	104029299	104073860	57	-1.873	0.030538	1	0.388083	*
ENSG00000171119	NRTN	neurturin	protein_coding	19	5823813	5828335	1	-1.8727	0.030555	1	0.388083	*
ENSG00000135837	CEP350	centrosomal protein 350	protein_coding	1	179923873	180084015	264	-1.8724	0.030579	1	0.388083	*
ENSG00000268472	ENSG00000268472	novel transcript, antisense to C11orf34	lncRNA	11	112130988	112132117	1	-1.8721	0.030597	1	0.388083	*
ENSG00000196646	ZNF136	zinc finger protein 136	protein_coding	19	12273879	12300064	18	-1.8717	0.030627	1	0.388105	*
ENSG00000122417	ODF2L	outer dense fiber of sperm tails 2 like	protein_coding	1	86814344	86862023	75	-1.871	0.030674	1	0.388105	*
ENSG00000149201	CCDC81	coiled-coil domain containing 81	protein_coding	11	86085778	86134151	98	-1.8707	0.030692	1	0.388105	*
ENSG00000165886	UBTD1	ubiquitin domain containing 1	protein_coding	10	99258625	99330966	79	-1.8707	0.030692	1	0.388105	*
ENSG00000105656	ELL	elongation factor for RNA polymerase II	protein_coding	19	18553473	18632937	102	-1.8704	0.030716	1	0.388113	*
ENSG00000146054	TRIM7	tripartite motif containing 7	protein_coding	5	180620924	180632293	23	-1.8697	0.030764	1	0.388336	*
ENSG00000250021	ARPIN-AP3S2	ARPIN-AP3S2 readthrough	protein_coding	15	90377540	90456114	96	-1.869	0.030809	1	0.388336	*
ENSG00000114019	AMOTL2	angiomotin like 2	protein_coding	3	134074716	134094321	12	-1.8689	0.030821	1	0.388336	*
ENSG00000189030	VHLL	VHL like	protein_coding	1	156268415	156269428	1	-1.8688	0.030827	1	0.388336	*
ENSG00000148737	TCF7L2	transcription factor 7 like 2	protein_coding	10	114710009	114927437	134	-1.8681	0.030872	1	0.388609	*
ENSG00000101489	CELF4	CUGBP Elav-like family member 4	protein_coding	18	34823010	35146000	420	-1.867	0.030952	1	0.388719	*
ENSG00000151552	QDPR	quinoid dihydropteridine reductase	protein_coding	4	17461884	17513857	122	-1.8666	0.030978	1	0.388719	*
ENSG00000186117	ENSG00000186117			11	55578854	55579952	4	-1.8664	0.030993	1	0.388719	*
ENSG00000079805	DNM2	dynamin 2	protein_coding	19	10828755	10944164	169	-1.8663	0.031002	1	0.388719	*
ENSG00000077984	CST7	cystatin F	protein_coding	20	24929866	24940564	33	-1.866	0.031019	1	0.388719	*
ENSG00000188316	ENO4	enolase 4	protein_coding	10	118609023	118671299	23	-1.8658	0.031034	1	0.388719	*
ENSG00000115275	MOGS	mannosyl-oligosaccharide glucosidase	protein_coding	2	74688184	74692537	2	-1.8656	0.031048	1	0.388719	*
ENSG00000270181	BIVM-ERCC5	BIVM-ERCC5 readthrough	protein_coding	13	103459704	103524748	100	-1.8653	0.03107	1	0.388719	*
ENSG00000126215	XRCC3	X-ray repair cross complementing 3	protein_coding	14	104163946	104181841	19	-1.865	0.031091	1	0.388719	*
ENSG00000119280	C1orf198	chromosome 1 open reading frame 198	protein_coding	1	230972865	231005335	67	-1.8646	0.031119	1	0.388777	*
ENSG00000162576	MXRA8	matrix remodeling associated 8	protein_coding	1	1288069	1297157	8	-1.8634	0.031201	1	0.389509	*
ENSG00000198704	GPX6	glutathione peroxidase 6	protein_coding	6	28471073	28495992	12	-1.8627	0.031255	1	0.389656	*
ENSG00000161328	LRRC56	leucine rich repeat containing 56	protein_coding	11	537527	554916	11	-1.8623	0.031278	1	0.389656	*
ENSG00000100425	BRD1	bromodomain containing 1	protein_coding	22	50166931	50221160	62	-1.8623	0.031283	1	0.389656	*
ENSG00000095564	BTAF1	B-TFIID TATA-box binding protein associated factor 1	protein_coding	10	93683526	93790082	121	-1.8618	0.031313	1	0.389738	*
ENSG00000249860	ENSG00000249860			10	57358750	57360488	3	-1.861	0.031371	1	0.390168	*
ENSG00000173273	TNKS	tankyrase	protein_coding	8	9413424	9639856	487	-1.8602	0.031427	1	0.390573	*
ENSG00000203863	ENSG00000203863			6	89674246	89676685	2	-1.8598	0.031454	1	0.390616	*
ENSG00000115297	TLX2	T cell leukemia homeobox 2	protein_coding	2	74740590	74744274	1	-1.8589	0.031523	1	0.390884	*
ENSG00000167272	POP5	POP5 homolog, ribonuclease P/MRP subunit	protein_coding	12	121016567	121019201	3	-1.8589	0.031523	1	0.390884	*
ENSG00000013306	SLC25A39	solute carrier family 25 member 39	protein_coding	17	42396993	42402238	6	-1.8585	0.031548	1	0.390884	*
ENSG00000145244	CORIN	corin, serine peptidase	protein_coding	4	47596015	47840123	333	-1.858	0.031585	1	0.390884	*
ENSG00000097046	CDC7	cell division cycle 7	protein_coding	1	91966408	91991321	29	-1.8579	0.031593	1	0.390884	*
ENSG00000169499	PLEKHA2	pleckstrin homology domain containing A2	protein_coding	8	38758753	38831428	50	-1.8567	0.031676	1	0.391335	*
ENSG00000187144	SPATA21	spermatogenesis associated 21	protein_coding	1	16713612	16763919	46	-1.8565	0.031689	1	0.391335	*
ENSG00000140497	SCAMP2	secretory carrier membrane protein 2	protein_coding	15	75136071	75165706	20	-1.8564	0.0317	1	0.391335	*
ENSG00000103707	MTFMT	mitochondrial methionyl-tRNA formyltransferase	protein_coding	15	65294845	65321977	25	-1.8554	0.031772	1	0.391839	*
ENSG00000004487	KDM1A	lysine demethylase 1A	protein_coding	1	23345941	23410182	38	-1.855	0.031798	1	0.391839	*
ENSG00000127663	KDM4B	lysine demethylase 4B	protein_coding	19	4969125	5153606	323	-1.8545	0.031834	1	0.391839	*
ENSG00000180305	WFDC10A	WAP four-disulfide core domain 10A	protein_coding	20	44258165	44259835	4	-1.8545	0.031835	1	0.391839	*
ENSG00000120370	GORAB	golgin, RAB6 interacting	protein_coding	1	170501270	170522587	16	-1.8537	0.031893	1	0.392263	*
ENSG00000109920	FNBP4	formin binding protein 4	protein_coding	11	47738072	47788995	55	-1.8522	0.031998	1	0.392317	*
ENSG00000104361	NIPAL2	NIPA like domain containing 2	protein_coding	8	99202061	99306621	97	-1.8521	0.032003	1	0.392317	*
ENSG00000198331	HYLS1	HYLS1 centriolar and ciliogenesis associated	protein_coding	11	125753509	125770543	34	-1.8517	0.032033	1	0.392317	*
ENSG00000188375	H3-5	H3.5 histone	protein_coding	12	31944123	31945175	2	-1.8517	0.032035	1	0.392317	*
ENSG00000108509	CAMTA2	calmodulin binding transcription activator 2	protein_coding	17	4871287	4890960	36	-1.8513	0.032061	1	0.392317	*
ENSG00000100154	TTC28	tetratricopeptide repeat domain 28	protein_coding	22	28374004	29075853	740	-1.8512	0.032067	1	0.392317	*
ENSG00000100280	AP1B1	adaptor related protein complex 1 subunit beta 1	protein_coding	22	29723669	29819168	103	-1.8512	0.03207	1	0.392317	*
ENSG00000172689	MS4A10	membrane spanning 4-domains A10	protein_coding	11	60552821	60568778	20	-1.851	0.032086	1	0.392317	*
ENSG00000123268	ATF1	activating transcription factor 1	protein_coding	12	51157493	51214905	69	-1.8506	0.032115	1	0.392341	*
ENSG00000126838	PZP	PZP alpha-2-macroglobulin like	protein_coding	12	9301436	9360966	94	-1.8496	0.032184	1	0.392341	*
ENSG00000108773	KAT2A	lysine acetyltransferase 2A	protein_coding	17	40265126	40273376	1	-1.8496	0.032188	1	0.392341	*
ENSG00000137812	KNL1	kinetochore scaffold 1	protein_coding	15	40886218	40956540	83	-1.8491	0.032219	1	0.392341	*
ENSG00000168884	TNIP2	TNFAIP3 interacting protein 2	protein_coding	4	2743375	2758103	27	-1.8491	0.032224	1	0.392341	*
ENSG00000117400	MPL	MPL proto-oncogene, thrombopoietin receptor	protein_coding	1	43803478	43818443	9	-1.849	0.032231	1	0.392341	*
ENSG00000149633	KIAA1755	KIAA1755	protein_coding	20	36838890	36889174	43	-1.8487	0.032253	1	0.392341	*
ENSG00000057294	PKP2	plakophilin 2	protein_coding	12	32943679	33049774	224	-1.8477	0.032323	1	0.392667	*
ENSG00000100227	POLDIP3	DNA polymerase delta interacting protein 3	protein_coding	22	42979727	43010968	28	-1.8476	0.032327	1	0.392667	*
ENSG00000115526	CHST10	carbohydrate sulfotransferase 10	protein_coding	2	101008327	101034118	44	-1.8471	0.032365	1	0.392842	*
ENSG00000253313	C1orf210	chromosome 1 open reading frame 210	protein_coding	1	43747554	43751288	1	-1.8468	0.03239	1	0.392859	*
ENSG00000174928	C3orf33	chromosome 3 open reading frame 33	protein_coding	3	155480401	155524140	76	-1.846	0.032443	1	0.392984	*
ENSG00000131379	C3orf20	chromosome 3 open reading frame 20	protein_coding	3	14716606	14814541	114	-1.8458	0.032461	1	0.392984	*
ENSG00000178802	MPI	mannose phosphate isomerase	protein_coding	15	75182346	75191798	6	-1.8455	0.032482	1	0.392984	*
ENSG00000118898	PPL	periplakin	protein_coding	16	4932508	5010742	42	-1.8451	0.032509	1	0.392984	*
ENSG00000146038	DCDC2	doublecortin domain containing 2	protein_coding	6	24171984	24358280	416	-1.8448	0.032532	1	0.392984	*
ENSG00000021488	SLC7A9	solute carrier family 7 member 9	protein_coding	19	33321415	33360672	89	-1.8447	0.032542	1	0.392984	*
ENSG00000141076	UTP4	UTP4 small subunit processome component	protein_coding	16	69165194	69265033	12	-1.8436	0.032618	1	0.393383	*
ENSG00000116906	GNPAT	glyceronephosphate O-acyltransferase	protein_coding	1	231376953	231413719	42	-1.8433	0.032644	1	0.393383	*
ENSG00000167460	TPM4	tropomyosin 4	protein_coding	19	16177831	16213813	1	-1.8433	0.032646	1	0.393383	*
ENSG00000164002	EXO5	exonuclease 5	protein_coding	1	40974413	40982228	15	-1.8422	0.032724	1	0.394038	*
ENSG00000044012	GUCA2B	guanylate cyclase activator 2B	protein_coding	1	42619092	42621495	2	-1.8413	0.032789	1	0.394109	*
ENSG00000132259	CNGA4	cyclic nucleotide gated channel subunit alpha 4	protein_coding	11	6255995	6265659	9	-1.8411	0.032801	1	0.394109	*
ENSG00000198055	GRK6	G protein-coupled receptor kinase 6	protein_coding	5	176830205	176869902	7	-1.8411	0.032801	1	0.394109	*
ENSG00000180263	FGD6	FYVE, RhoGEF and PH domain containing 6	protein_coding	12	95470525	95611258	250	-1.8383	0.033012	1	0.396109	*
ENSG00000112659	CUL9	cullin 9	protein_coding	6	43149913	43192325	50	-1.8382	0.033015	1	0.396109	*
ENSG00000113119	TMCO6	transmembrane and coiled-coil domains 6	protein_coding	5	140019012	140024993	7	-1.8371	0.033098	1	0.396441	*
ENSG00000136379	ABHD17C	abhydrolase domain containing 17C, depalmitoylase	protein_coding	15	80972025	81047962	146	-1.8366	0.033132	1	0.396441	*
ENSG00000196326	ENSG00000196326			10	5196335	5244449	70	-1.8366	0.033137	1	0.396441	*
ENSG00000198561	CTNND1	catenin delta 1	protein_coding	11	57520715	57587018	41	-1.8366	0.033138	1	0.396441	*
ENSG00000112981	NME5	NME/NM23 family member 5	protein_coding	5	137450866	137475132	21	-1.8362	0.033166	1	0.396491	*
ENSG00000143226	FCGR2A	Fc gamma receptor IIa	protein_coding	1	161475220	161493803	1	-1.8354	0.033222	1	0.396782	*
ENSG00000110104	CCDC86	coiled-coil domain containing 86	protein_coding	11	60609544	60618554	6	-1.8352	0.033238	1	0.396782	*
ENSG00000073614	KDM5A	lysine demethylase 5A	protein_coding	12	389295	498620	158	-1.8342	0.033312	1	0.397124	*
ENSG00000154760	SLFN13	schlafen family member 13	protein_coding	17	33762115	33775856	18	-1.8338	0.033344	1	0.397124	*
ENSG00000102882	MAPK3	mitogen-activated protein kinase 3	protein_coding	16	30125426	30134827	4	-1.8335	0.033365	1	0.397124	*
ENSG00000146233	CYP39A1	cytochrome P450 family 39 subfamily A member 1	protein_coding	6	46517541	46620523	160	-1.8334	0.033373	1	0.397124	*
ENSG00000010318	PHF7	PHD finger protein 7	protein_coding	3	52444673	52457657	5	-1.8332	0.033386	1	0.397124	*
ENSG00000130303	BST2	bone marrow stromal cell antigen 2	protein_coding	19	17513748	17516457	2	-1.8325	0.033441	1	0.397494	*
ENSG00000140682	TGFB1I1	transforming growth factor beta 1 induced transcript 1	protein_coding	16	31482906	31489281	2	-1.832	0.033474	1	0.397602	*
ENSG00000139714	MORN3	MORN repeat containing 3	protein_coding	12	122089024	122110537	20	-1.8316	0.033507	1	0.39771	*
ENSG00000112208	BAG2	BAG cochaperone 2	protein_coding	6	57037124	57054631	14	-1.831	0.03355	1	0.397726	*
ENSG00000149657	LSM14B	LSM family member 14B	protein_coding	20	60697517	60710434	10	-1.8308	0.033568	1	0.397726	*
ENSG00000187605	TET3	tet methylcytosine dioxygenase 3	protein_coding	2	74229840	74335303	87	-1.8306	0.03358	1	0.397726	*
ENSG00000198431	TXNRD1	thioredoxin reductase 1	protein_coding	12	104609557	104744061	293	-1.8303	0.033606	1	0.397751	*
ENSG00000204710	SPDYC	speedy/RINGO cell cycle regulator family member C	protein_coding	11	64937625	64940715	2	-1.8297	0.033644	1	0.397917	*
ENSG00000127530	OR7C1	olfactory receptor family 7 subfamily C member 1	protein_coding	19	14909958	14911023	2	-1.8282	0.033761	1	0.397927	*
ENSG00000105516	DBP	D-box binding PAR bZIP transcription factor	protein_coding	19	49133287	49140695	4	-1.8277	0.033797	1	0.397927	*
ENSG00000051009	FHIP1B	FHF complex subunit HOOK interacting protein 1B	protein_coding	11	6232565	6255941	37	-1.8274	0.033818	1	0.397927	*
ENSG00000092200	RPGRIP1	RPGR interacting protein 1	protein_coding	14	21756098	21819460	86	-1.8272	0.033837	1	0.397927	*
ENSG00000187097	ENTPD5	ectonucleoside triphosphate diphosphohydrolase 5 (inactive)	protein_coding	14	74424713	74486102	108	-1.827	0.033851	1	0.397927	*
ENSG00000164172	MOCS2	molybdenum cofactor synthesis 2	protein_coding	5	52391509	52405893	37	-1.8267	0.033874	1	0.397927	*
ENSG00000007402	CACNA2D2	calcium voltage-gated channel auxiliary subunit alpha2delta 2	protein_coding	3	50400233	50541675	102	-1.8266	0.033884	1	0.397927	*
ENSG00000147684	NDUFB9	NADH:ubiquinone oxidoreductase subunit B9	protein_coding	8	125551344	125580751	74	-1.8265	0.033886	1	0.397927	*
ENSG00000249240	ENSG00000249240	novel protein	protein_coding	15	65134082	65223118	146	-1.8265	0.033887	1	0.397927	*
ENSG00000169981	ZNF35	zinc finger protein 35	protein_coding	3	44690219	44702283	4	-1.8263	0.033905	1	0.397927	*
ENSG00000101327	PDYN	prodynorphin	protein_coding	20	1959403	1974732	26	-1.8258	0.03394	1	0.397927	*
ENSG00000108828	VAT1	vesicle amine transport 1	protein_coding	17	41166622	41177140	2	-1.8255	0.033964	1	0.397927	*
ENSG00000164904	ALDH7A1	aldehyde dehydrogenase 7 family member A1	protein_coding	5	125877533	125931110	80	-1.825	0.034004	1	0.397927	*
ENSG00000113643	RARS1	arginyl-tRNA synthetase 1	protein_coding	5	167913450	167946304	79	-1.8244	0.034048	1	0.397927	*
ENSG00000255468	B4GAT1-DT	B4GAT1 divergent transcript	lncRNA	11	66115421	66132275	14	-1.8243	0.034051	1	0.397927	*
ENSG00000154240	CEP112	centrosomal protein 112	protein_coding	17	63631656	64188202	1330	-1.8243	0.034054	1	0.397927	*
ENSG00000173193	PARP14	poly(ADP-ribose) polymerase family member 14	protein_coding	3	122399465	122449687	111	-1.8233	0.03413	1	0.397927	*
ENSG00000053108	FSTL4	follistatin like 4	protein_coding	5	132532147	132948255	512	-1.8232	0.034138	1	0.397927	*
ENSG00000169221	TBC1D10B	TBC1 domain family member 10B	protein_coding	16	30368423	30381585	6	-1.8232	0.034139	1	0.397927	*
ENSG00000173281	PPP1R3B	protein phosphatase 1 regulatory subunit 3B	protein_coding	8	8993765	9009084	5	-1.8232	0.034139	1	0.397927	*
ENSG00000144848	ATG3	autophagy related 3	protein_coding	3	112251356	112280893	54	-1.8231	0.034147	1	0.397927	*
ENSG00000226979	LTA	lymphotoxin alpha	protein_coding	6	31539831	31542101	2	-1.8225	0.034189	1	0.398072	*
ENSG00000108830	RND2	Rho family GTPase 2	protein_coding	17	41177258	41184057	2	-1.8218	0.034246	1	0.398072	*
ENSG00000135709	KIAA0513	KIAA0513	protein_coding	16	85061375	85127836	188	-1.8215	0.034268	1	0.398072	*
ENSG00000163482	STK36	serine/threonine kinase 36	protein_coding	2	219536749	219567439	20	-1.8214	0.03427	1	0.398072	*
ENSG00000104689	TNFRSF10A	TNF receptor superfamily member 10a	protein_coding	8	23047965	23082639	7	-1.8213	0.034279	1	0.398072	*
ENSG00000198945	L3MBTL3	L3MBTL histone methyl-lysine binding protein 3	protein_coding	6	130334844	130462594	200	-1.8201	0.034372	1	0.398873	*
ENSG00000105723	GSK3A	glycogen synthase kinase 3 alpha	protein_coding	19	42734338	42746777	7	-1.8193	0.034429	1	0.399049	*
ENSG00000134644	PUM1	pumilio RNA binding family member 1	protein_coding	1	31404353	31538838	137	-1.8192	0.034442	1	0.399049	*
ENSG00000166569	CPLX4	complexin 4	protein_coding	18	56942388	56985881	97	-1.8183	0.034511	1	0.399049	*
ENSG00000183569	SERHL2	serine hydrolase like 2	protein_coding	22	42949623	42970388	9	-1.8182	0.034516	1	0.399049	*
ENSG00000180479	ZNF571	zinc finger protein 571	protein_coding	19	38045684	38085673	56	-1.818	0.03453	1	0.399049	*
ENSG00000143549	TPM3	tropomyosin 3	protein_coding	1	154127784	154167124	34	-1.818	0.034531	1	0.399049	*
ENSG00000099364	FBXL19	F-box and leucine rich repeat protein 19	protein_coding	16	30934376	30960104	20	-1.8172	0.034596	1	0.39943	*
ENSG00000130520	LSM4	LSM4 homolog, U6 small nuclear RNA and mRNA degradation associated	protein_coding	19	18417040	18434084	18	-1.8167	0.034632	1	0.39943	*
ENSG00000072364	AFF4	ALF transcription elongation factor 4	protein_coding	5	132211071	132299326	129	-1.8166	0.034636	1	0.39943	*
ENSG00000182858	ALG12	ALG12 alpha-1,6-mannosyltransferase	protein_coding	22	50293877	50312106	52	-1.816	0.034688	1	0.399753	*
ENSG00000113083	LOX	lysyl oxidase	protein_coding	5	121398890	121413980	13	-1.8147	0.034786	1	0.400605	*
ENSG00000132819	RBM38	RNA binding motif protein 38	protein_coding	20	55966463	55984389	16	-1.8143	0.034819	1	0.400707	*
ENSG00000131650	KREMEN2	kringle containing transmembrane protein 2	protein_coding	16	3013945	3018384	1	-1.8137	0.034858	1	0.400832	*
ENSG00000115289	PCGF1	polycomb group ring finger 1	protein_coding	2	74732170	74735707	1	-1.8135	0.034878	1	0.400832	*
ENSG00000163793	DNAJC5G	DnaJ heat shock protein family (Hsp40) member C5 gamma	protein_coding	2	27498289	27504367	4	-1.8128	0.034928	1	0.40113	*
ENSG00000182218	HHIPL1	HHIP like 1	protein_coding	14	100111447	100146906	39	-1.8124	0.034961	1	0.401232	*
ENSG00000253379	ENSG00000253379			8	72315675	72504260	240	-1.812	0.034994	1	0.401334	*
ENSG00000132953	XPO4	exportin 4	protein_coding	13	21351469	21477187	154	-1.8114	0.03504	1	0.401584	*
ENSG00000117601	SERPINC1	serpin family C member 1	protein_coding	1	173872947	173886516	12	-1.8106	0.0351	1	0.401936	*
ENSG00000183653	ENSG00000183653			21	30968360	31003067	72	-1.8104	0.035119	1	0.401936	*
ENSG00000221963	APOL6	apolipoprotein L6	protein_coding	22	36044442	36064456	13	-1.8094	0.035198	1	0.402053	*
ENSG00000196670	ZFP62	ZFP62 zinc finger protein	protein_coding	5	180274611	180288286	7	-1.8089	0.035235	1	0.402053	*
ENSG00000197410	DCHS2	dachsous cadherin-related 2	protein_coding	4	155153399	155412930	387	-1.8088	0.035238	1	0.402053	*
ENSG00000244588	RAD21L1	RAD21 cohesin complex component like 1	protein_coding	20	1206700	1277065	95	-1.8087	0.035246	1	0.402053	*
ENSG00000185909	KLHDC8B	kelch domain containing 8B	protein_coding	3	49209044	49213917	3	-1.8087	0.03525	1	0.402053	*
ENSG00000171634	BPTF	bromodomain PHD finger transcription factor	protein_coding	17	65821640	65980494	99	-1.8082	0.035288	1	0.402211	*
ENSG00000160959	LRRC14	leucine rich repeat containing 14	protein_coding	8	145743376	145750557	4	-1.8078	0.035318	1	0.402264	*
ENSG00000184428	TOP1MT	DNA topoisomerase I mitochondrial	protein_coding	8	144386554	144442149	99	-1.8075	0.035341	1	0.402264	*
ENSG00000115590	IL1R2	interleukin 1 receptor type 2	protein_coding	2	102608306	102645006	83	-1.807	0.035384	1	0.402478	*
ENSG00000115306	SPTBN1	spectrin beta, non-erythrocytic 1	protein_coding	2	54683422	54896812	380	-1.8055	0.035495	1	0.402798	*
ENSG00000196652	ZKSCAN5	zinc finger with KRAB and SCAN domains 5	protein_coding	7	99102274	99132323	26	-1.8052	0.035525	1	0.402798	*
ENSG00000127080	IPPK	inositol-pentakisphosphate 2-kinase	protein_coding	9	95375466	95432547	99	-1.8048	0.035552	1	0.402798	*
ENSG00000076321	KLHL20	kelch like family member 20	protein_coding	1	173684080	173755840	41	-1.8047	0.035561	1	0.402798	*
ENSG00000166923	GREM1	gremlin 1, DAN family BMP antagonist	protein_coding	15	33010175	33026870	27	-1.8044	0.035581	1	0.402798	*
ENSG00000177453	NIM1K	NIM1 serine/threonine protein kinase	protein_coding	5	43192173	43280952	54	-1.8042	0.035603	1	0.402798	*
ENSG00000182362	YBEY	ybeY metalloendoribonuclease	protein_coding	21	47706251	47717665	44	-1.8039	0.035623	1	0.402798	*
ENSG00000071054	MAP4K4	mitogen-activated protein kinase kinase kinase kinase 4	protein_coding	2	102313312	102511149	191	-1.8038	0.035628	1	0.402798	*
ENSG00000154370	TRIM11	tripartite motif containing 11	protein_coding	1	228581374	228594541	15	-1.8038	0.03563	1	0.402798	*
ENSG00000147647	DPYS	dihydropyrimidinase	protein_coding	8	105342552	105479281	235	-1.8033	0.03567	1	0.402977	*
ENSG00000151575	TEX9	testis expressed 9	protein_coding	15	56536207	56738195	345	-1.8021	0.035768	1	0.40381	*
ENSG00000100209	HSCB	HscB mitochondrial iron-sulfur cluster cochaperone	protein_coding	22	29138019	29153503	18	-1.7996	0.035964	1	0.405747	*
ENSG00000175634	RPS6KB2	ribosomal protein S6 kinase B2	protein_coding	11	67195931	67202872	8	-1.7986	0.036039	1	0.406318	*
ENSG00000166326	TRIM44	tripartite motif containing 44	protein_coding	11	35684353	35829775	65	-1.7979	0.036097	1	0.406479	*
ENSG00000185340	GAS2L1	growth arrest specific 2 like 1	protein_coding	22	29702572	29708774	4	-1.7975	0.036126	1	0.406479	*
ENSG00000170873	MTSS1	MTSS I-BAR domain containing 1	protein_coding	8	125563031	125740730	319	-1.7974	0.036133	1	0.406479	*
ENSG00000161914	ZNF653	zinc finger protein 653	protein_coding	19	11594242	11616738	54	-1.7972	0.036151	1	0.406479	*
ENSG00000084453	SLCO1A2	solute carrier organic anion transporter family member 1A2	protein_coding	12	21417534	21572528	271	-1.7957	0.036274	1	0.407587	*
ENSG00000259132	ENSG00000259132	novel protein	protein_coding	14	23415479	23451467	31	-1.7952	0.036308	1	0.407693	*
ENSG00000126070	AGO3	argonaute RISC catalytic component 3	protein_coding	1	36396319	36538101	52	-1.7948	0.03634	1	0.407777	*
ENSG00000158560	DYNC1I1	dynein cytoplasmic 1 intermediate chain 1	protein_coding	7	95401866	95739634	453	-1.7937	0.036432	1	0.408534	*
ENSG00000115282	TTC31	tetratricopeptide repeat domain 31	protein_coding	2	74710200	74722013	3	-1.7925	0.036529	1	0.409346	*
ENSG00000099385	BCL7C	BAF chromatin remodeling complex subunit BCL7C	protein_coding	16	30844947	30906281	35	-1.792	0.036567	1	0.409496	*
ENSG00000153944	MSI2	musashi RNA binding protein 2	protein_coding	17	55333212	55762046	422	-1.7906	0.036682	1	0.410508	*
ENSG00000183840	GPR39	G protein-coupled receptor 39	protein_coding	2	133174147	133404132	352	-1.79	0.036728	1	0.410746	*
ENSG00000070718	AP3M2	adaptor related protein complex 3 subunit mu 2	protein_coding	8	42010464	42029191	18	-1.7893	0.036786	1	0.410899	*
ENSG00000146540	CHLSN	cholesin	protein_coding	7	1036622	1177896	358	-1.7892	0.036791	1	0.410899	*
ENSG00000151715	TMEM45B	transmembrane protein 45B	protein_coding	11	129685714	129729898	83	-1.7889	0.036817	1	0.410913	*
ENSG00000170558	CDH2	cadherin 2	protein_coding	18	25530930	25757410	288	-1.788	0.036888	1	0.411255	*
ENSG00000139112	GABARAPL1	GABA type A receptor associated protein like 1	protein_coding	12	10365057	10375727	6	-1.7879	0.036897	1	0.411255	*
ENSG00000100814	CCNB1IP1	cyclin B1 interacting protein 1	protein_coding	14	20779527	20801471	43	-1.787	0.036972	1	0.411312	*
ENSG00000204188	GGNBP1	gametogenetin binding protein 1 (pseudogene)	transcribed_unitary_pseudogene	6	33551515	33556803	14	-1.7868	0.036986	1	0.411312	*
ENSG00000129250	KIF1C	kinesin family member 1C	protein_coding	17	4901243	4931696	45	-1.7867	0.036994	1	0.411312	*
ENSG00000169509	CRCT1	cysteine rich C-terminal 1	protein_coding	1	152486978	152488486	3	-1.7866	0.037001	1	0.411312	*
ENSG00000183729	ENSG00000183729			8	53850991	53853677	7	-1.7859	0.037058	1	0.41167	*
ENSG00000013016	EHD3	EH domain containing 3	protein_coding	2	31456880	31492313	38	-1.7852	0.037115	1	0.412028	*
ENSG00000109814	UGDH	UDP-glucose 6-dehydrogenase	protein_coding	4	39500375	39529931	77	-1.7845	0.037168	1	0.412103	*
ENSG00000117407	ARTN	artemin	protein_coding	1	44398992	44402913	8	-1.7842	0.037196	1	0.412103	*
ENSG00000117592	PRDX6	peroxiredoxin 6	protein_coding	1	173446405	173457946	9	-1.7842	0.037196	1	0.412103	*
ENSG00000145358	DDIT4L	DNA damage inducible transcript 4 like	protein_coding	4	101107027	101111939	18	-1.7834	0.037261	1	0.412529	*
ENSG00000145147	SLIT2	slit guidance ligand 2	protein_coding	4	20254883	20622184	373	-1.7831	0.037284	1	0.412529	*
ENSG00000033050	ABCF2	ATP binding cassette subfamily F member 2	protein_coding	7	150904923	150924316	41	-1.7827	0.037317	1	0.412619	*
ENSG00000160199	PKNOX1	PBX/knotted 1 homeobox 1	protein_coding	21	44394620	44453691	197	-1.7821	0.03737	1	0.41286	*
ENSG00000197635	DPP4	dipeptidyl peptidase 4	protein_coding	2	162848751	162931052	41	-1.7818	0.03739	1	0.41286	*
ENSG00000169217	CD2BP2	CD2 cytoplasmic tail binding protein 2	protein_coding	16	30362087	30366682	2	-1.7813	0.037431	1	0.41286	*
ENSG00000164096	ARLN	allregulin	protein_coding	4	120218207	120225600	10	-1.7812	0.037438	1	0.41286	*
ENSG00000182257	PRR34	PRR34 long non-coding RNA	lncRNA	22	46445358	46450024	2	-1.7805	0.037499	1	0.41314	*
ENSG00000079337	RAPGEF3	Rap guanine nucleotide exchange factor 3	protein_coding	12	48128455	48164823	65	-1.7803	0.037513	1	0.41314	*
ENSG00000171476	HOPX	HOP homeobox	protein_coding	4	57514155	57548065	26	-1.7793	0.037597	1	0.413791	*
ENSG00000104447	TRPS1	transcriptional repressor GATA binding 1	protein_coding	8	116420724	116821899	288	-1.7787	0.037647	1	0.414067	*
ENSG00000001626	CFTR	CF transmembrane conductance regulator	protein_coding	7	117105838	117356025	264	-1.7778	0.037721	1	0.414378	*
ENSG00000132334	PTPRE	protein tyrosine phosphatase receptor type E	protein_coding	10	129705325	129884119	275	-1.7775	0.037741	1	0.414378	*
ENSG00000115946	PNO1	partner of NOB1 homolog	protein_coding	2	68384976	68403370	25	-1.7774	0.03775	1	0.414378	*
ENSG00000176225	RTTN	rotatin	protein_coding	18	67671029	67873181	267	-1.7767	0.037808	1	0.414546	*
ENSG00000111554	MDM1	Mdm1 nuclear protein	protein_coding	12	68666223	68726161	47	-1.7765	0.037822	1	0.414546	*
ENSG00000214842	RAD51AP2	RAD51 associated protein 2	protein_coding	2	17691851	17699706	18	-1.7763	0.03784	1	0.414546	*
ENSG00000042304	SLC19A4P	solute carrier family 19 member 4, pseudogene	transcribed_unprocessed_pseudogene	2	228474806	228498036	96	-1.7756	0.037899	1	0.414919	*
ENSG00000036054	TBC1D23	TBC1 domain family member 23	protein_coding	3	99979844	100044095	27	-1.7746	0.037978	1	0.415511	*
ENSG00000101557	USP14	ubiquitin specific peptidase 14	protein_coding	18	158383	214629	69	-1.7741	0.038027	1	0.415665	*
ENSG00000183508	TENT5C	terminal nucleotidyltransferase 5C	protein_coding	1	118148556	118170994	48	-1.7739	0.038043	1	0.415665	*
ENSG00000187955	COL14A1	collagen type XIV alpha 1 chain	protein_coding	8	121072019	121384275	390	-1.7735	0.038069	1	0.415665	*
ENSG00000066827	ZFAT	zinc finger and AT-hook domain containing	protein_coding	8	135490031	135725292	489	-1.7733	0.038092	1	0.415665	*
ENSG00000120063	GNA13	G protein subunit alpha 13	protein_coding	17	63006833	63052957	8	-1.7726	0.038149	1	0.415993	*
ENSG00000173846	PLK3	polo like kinase 3	protein_coding	1	45265897	45271662	7	-1.7723	0.038173	1	0.415993	*
ENSG00000178035	IMPDH2	inosine monophosphate dehydrogenase 2	protein_coding	3	49061758	49066841	1	-1.7715	0.038243	1	0.415993	*
ENSG00000174915	PTDSS2	phosphatidylserine synthase 2	protein_coding	11	448268	491393	52	-1.7714	0.038246	1	0.415993	*
ENSG00000183020	AP2A2	adaptor related protein complex 2 subunit alpha 2	protein_coding	11	924894	1012239	172	-1.7709	0.038288	1	0.415993	*
ENSG00000173258	ZNF483	zinc finger protein 483	protein_coding	9	114287439	114340124	105	-1.7707	0.038303	1	0.415993	*
ENSG00000180061	TMEM150B	transmembrane protein 150B	protein_coding	19	55824169	55845416	33	-1.7703	0.038337	1	0.415993	*
ENSG00000030066	NUP160	nucleoporin 160	protein_coding	11	47799639	47870107	77	-1.7702	0.03835	1	0.415993	*
ENSG00000104728	ARHGEF10	Rho guanine nucleotide exchange factor 10	protein_coding	8	1772142	1906807	134	-1.77	0.038365	1	0.415993	*
ENSG00000218416	GPC1-AS1	GPC1 antisense RNA 1	lncRNA	2	241388732	241396131	1	-1.7696	0.038397	1	0.415993	*
ENSG00000008838	MED24	mediator complex subunit 24	protein_coding	17	38175350	38217468	55	-1.7693	0.03842	1	0.415993	*
ENSG00000196936	ENSG00000196936			1	248112160	248113098	2	-1.7693	0.038422	1	0.415993	*
ENSG00000175485	OR52W1	olfactory receptor family 52 subfamily W member 1	protein_coding	11	6220376	6221489	1	-1.7689	0.038453	1	0.416057	*
ENSG00000108370	RGS9	regulator of G protein signaling 9	protein_coding	17	63133549	63223821	140	-1.7681	0.038524	1	0.416555	*
ENSG00000196678	ERI2	ERI1 exoribonuclease family member 2	protein_coding	16	20791515	20911671	89	-1.7671	0.038608	1	0.417192	*
ENSG00000136367	ZFHX2	zinc finger homeobox 2	protein_coding	14	23990066	24025401	8	-1.7664	0.038662	1	0.417396	*
ENSG00000118939	UCHL3	ubiquitin C-terminal hydrolase L3	protein_coding	13	76123619	76180085	99	-1.7662	0.038677	1	0.417396	*
ENSG00000160310	PRMT2	protein arginine methyltransferase 2	protein_coding	21	48055079	48085036	62	-1.7651	0.038776	1	0.418193	*
ENSG00000179954	SSC5D	scavenger receptor cysteine rich family member with 5 domains	protein_coding	19	55999771	56030465	11	-1.7639	0.03887	1	0.418877	*
ENSG00000137171	KLC4	kinesin light chain 4	protein_coding	6	43008515	43042837	53	-1.7636	0.038899	1	0.418877	*
ENSG00000110841	PPFIBP1	PPFIA binding protein 1	protein_coding	12	27676364	27848497	243	-1.7634	0.038915	1	0.418877	*
ENSG00000164574	GALNT10	polypeptide N-acetylgalactosaminyltransferase 10	protein_coding	5	153570290	153800544	476	-1.7631	0.038946	1	0.41894	*
ENSG00000065609	SNAP91	synaptosome associated protein 91	protein_coding	6	84262599	84419410	92	-1.7623	0.039013	1	0.419242	*
ENSG00000134108	ARL8B	ARF like GTPase 8B	protein_coding	3	5163905	5222596	6	-1.7614	0.039084	1	0.419242	*
ENSG00000106246	PTCD1	pentatricopeptide repeat domain 1	protein_coding	7	99014362	99063787	54	-1.7613	0.039095	1	0.419242	*
ENSG00000196914	ARHGEF12	Rho guanine nucleotide exchange factor 12	protein_coding	11	120207787	120360645	147	-1.7613	0.039096	1	0.419242	*
ENSG00000143556	S100A7	S100 calcium binding protein A7	protein_coding	1	153430220	153433177	3	-1.7612	0.0391	1	0.419242	*
ENSG00000170522	ELOVL6	ELOVL fatty acid elongase 6	protein_coding	4	110967002	111120355	147	-1.7595	0.039244	1	0.420111	*
ENSG00000131153	GINS2	GINS complex subunit 2	protein_coding	16	85709804	85723679	4	-1.7595	0.03925	1	0.420111	*
ENSG00000056972	TRAF3IP2	TRAF3 interacting protein 2	protein_coding	6	111877657	111927481	84	-1.7594	0.039257	1	0.420111	*
ENSG00000168710	AHCYL1	adenosylhomocysteinase like 1	protein_coding	1	110527308	110566357	8	-1.7587	0.039313	1	0.420111	*
ENSG00000197930	ERO1A	endoplasmic reticulum oxidoreductase 1 alpha	protein_coding	14	53106634	53162618	80	-1.7584	0.039338	1	0.420111	*
ENSG00000159788	RGS12	regulator of G protein signaling 12	protein_coding	4	3294755	3441640	149	-1.758	0.03937	1	0.420111	*
ENSG00000160973	FOXH1	forkhead box H1	protein_coding	8	145698795	145701718	1	-1.758	0.039374	1	0.420111	*
ENSG00000174669	SLC29A2	solute carrier family 29 member 2	protein_coding	11	66129992	66139685	6	-1.7579	0.039383	1	0.420111	*
ENSG00000164187	LMBRD2	LMBR1 domain containing 2	protein_coding	5	36098514	36152063	32	-1.7572	0.039438	1	0.42038	*
ENSG00000198336	MYL4	myosin light chain 4	protein_coding	17	45277812	45301045	20	-1.7567	0.039481	1	0.42038	*
ENSG00000005189	REXO5	RNA exonuclease 5	protein_coding	16	20817751	20860987	27	-1.7567	0.039484	1	0.42038	*
ENSG00000203963	C1orf141	chromosome 1 open reading frame 141	protein_coding	1	67557848	67697536	289	-1.7558	0.039565	1	0.420736	*
ENSG00000120733	KDM3B	lysine demethylase 3B	protein_coding	5	137688285	137772717	101	-1.7557	0.039568	1	0.420736	*
ENSG00000241468	ATP5MF	ATP synthase membrane subunit f	protein_coding	7	99046098	99063954	20	-1.7549	0.039637	1	0.421016	*
ENSG00000160957	RECQL4	RecQ like helicase 4	protein_coding	8	145736667	145743229	5	-1.7548	0.039645	1	0.421016	*
ENSG00000138039	LHCGR	luteinizing hormone/choriogonadotropin receptor	protein_coding	2	48859428	48982880	253	-1.7538	0.039733	1	0.421561	*
ENSG00000173065	FAM222B	family with sequence similarity 222 member B	protein_coding	17	27082996	27182250	79	-1.7535	0.039762	1	0.421561	*
ENSG00000163513	TGFBR2	transforming growth factor beta receptor 2	protein_coding	3	30647994	30735634	124	-1.7526	0.039832	1	0.421561	*
ENSG00000171817	ZNF540	zinc finger protein 540	protein_coding	19	38042308	38104998	71	-1.7525	0.039847	1	0.421561	*
ENSG00000176040	TMPRSS7	transmembrane serine protease 7	protein_coding	3	111753690	111800116	89	-1.7522	0.03987	1	0.421561	*
ENSG00000153885	KCTD15	potassium channel tetramerization domain containing 15	protein_coding	19	34286838	34306668	3	-1.7517	0.039914	1	0.421561	*
ENSG00000149021	SCGB1A1	secretoglobin family 1A member 1	protein_coding	11	62172575	62190667	30	-1.7515	0.03993	1	0.421561	*
ENSG00000115556	PLCD4	phospholipase C delta 4	protein_coding	2	219472488	219501907	24	-1.7514	0.03994	1	0.421561	*
ENSG00000188522	FAM83G	family with sequence similarity 83 member G	protein_coding	17	18872102	18908117	7	-1.7512	0.039952	1	0.421561	*
ENSG00000125484	GTF3C4	general transcription factor IIIC subunit 4	protein_coding	9	135545422	135570342	57	-1.7511	0.039967	1	0.421561	*
ENSG00000062282	DGAT2	diacylglycerol O-acyltransferase 2	protein_coding	11	75470557	75512579	22	-1.751	0.039975	1	0.421561	*
ENSG00000197150	ABCB8	ATP binding cassette subfamily B member 8	protein_coding	7	150725510	150744869	19	-1.7502	0.040045	1	0.422032	*
ENSG00000165916	PSMC3	proteasome 26S subunit, ATPase 3	protein_coding	11	47440320	47447993	5	-1.7495	0.0401	1	0.422246	*
ENSG00000172349	IL16	interleukin 16	protein_coding	15	81451916	81605104	230	-1.7493	0.040116	1	0.422246	*
ENSG00000100342	APOL1	apolipoprotein L1	protein_coding	22	36649056	36663576	15	-1.7484	0.040195	1	0.422755	*
ENSG00000143603	KCNN3	potassium calcium-activated channel subfamily N member 3	protein_coding	1	154669931	154842756	192	-1.7481	0.040225	1	0.422755	*
ENSG00000173531	MST1	macrophage stimulating 1	protein_coding	3	49721380	49726934	4	-1.7478	0.040248	1	0.422755	*
ENSG00000139174	PRICKLE1	prickle planar cell polarity protein 1	protein_coding	12	42852140	42984157	197	-1.7476	0.040266	1	0.422755	*
ENSG00000077498	TYR	tyrosinase	protein_coding	11	88910620	89028927	163	-1.7471	0.040311	1	0.42296	*
ENSG00000197746	PSAP	prosaposin	protein_coding	10	73576055	73611126	76	-1.7461	0.040393	1	0.423554	*
ENSG00000168385	SEPTIN2	septin 2	protein_coding	2	242254515	242293442	46	-1.7455	0.040446	1	0.423827	*
ENSG00000196355	ENSG00000196355			4	38628029	38666430	54	-1.7453	0.04047	1	0.423827	*
ENSG00000196950	SLC39A10	solute carrier family 39 member 10	protein_coding	2	196440701	196602426	174	-1.7445	0.040536	1	0.424251	*
ENSG00000254732	ENSG00000254732	novel protein, C11orf31-CTNND1 readthrough	protein_coding	11	57509635	57560715	28	-1.7442	0.040562	1	0.424257	*
ENSG00000169877	AHSP	alpha hemoglobin stabilizing protein	protein_coding	16	31539185	31540124	2	-1.7438	0.040597	1	0.424356	*
ENSG00000120334	CENPL	centromere protein L	protein_coding	1	173768688	173793858	13	-1.7429	0.040674	1	0.424894	*
ENSG00000188124	OR2AG2	olfactory receptor family 2 subfamily AG member 2	protein_coding	11	6789218	6790286	2	-1.742	0.040757	1	0.425269	*
ENSG00000267981	ENSG00000267981			11	129936836	129944012	25	-1.7419	0.040761	1	0.425269	*
ENSG00000178741	COX5A	cytochrome c oxidase subunit 5A	protein_coding	15	75212132	75230509	20	-1.7415	0.040794	1	0.425299	*
ENSG00000006695	COX10	cytochrome c oxidase assembly factor heme A:farnesyltransferase COX10	protein_coding	17	13972813	14111994	156	-1.7413	0.040815	1	0.425299	*
ENSG00000184351	KRTAP19-1	keratin associated protein 19-1	protein_coding	21	31852018	31852663	1	-1.7409	0.040851	1	0.425326	*
ENSG00000232859	LYRM9	LYR motif containing 9	protein_coding	17	26205340	26221778	5	-1.7404	0.040899	1	0.425326	*
ENSG00000119242	CCDC92	coiled-coil domain containing 92	protein_coding	12	124403207	124457378	52	-1.7396	0.04096	1	0.425326	*
ENSG00000187954	ZFTRAF1	zinc finger TRAF-type containing 1	protein_coding	8	145674965	145691060	6	-1.7394	0.040985	1	0.425326	*
ENSG00000157823	AP3S2	adaptor related protein complex 3 subunit sigma 2	protein_coding	15	90373831	90437574	86	-1.7391	0.041012	1	0.425326	*
ENSG00000106348	IMPDH1	inosine monophosphate dehydrogenase 1	protein_coding	7	128032331	128050306	24	-1.7389	0.041027	1	0.425326	*
ENSG00000118113	MMP8	matrix metallopeptidase 8	protein_coding	11	102582526	102597781	47	-1.7387	0.041041	1	0.425326	*
ENSG00000150977	RILPL2	Rab interacting lysosomal protein like 2	protein_coding	12	123899936	123921264	6	-1.7378	0.041125	1	0.425326	*
ENSG00000141279	NPEPPS	aminopeptidase puromycin sensitive	protein_coding	17	45600308	45700642	52	-1.7378	0.041126	1	0.425326	*
ENSG00000128594	LRRC4	leucine rich repeat containing 4	protein_coding	7	127667124	127672160	3	-1.7368	0.041215	1	0.425326	*
ENSG00000203880	PCMTD2	protein-L-isoaspartate (D-aspartate) O-methyltransferase domain containing 2	protein_coding	20	62887094	62926855	51	-1.7367	0.041223	1	0.425326	*
ENSG00000198000	NOL8	nucleolar protein 8	protein_coding	9	95059640	95087918	30	-1.7362	0.041261	1	0.425326	*
ENSG00000059588	TARBP1	tRNA guanosine 2 -O-methyltransferase TARBP1	protein_coding	1	234527059	234614849	130	-1.7362	0.041267	1	0.425326	*
ENSG00000163406	SLC15A2	solute carrier family 15 member 2	protein_coding	3	121612936	121662949	121	-1.736	0.041283	1	0.425326	*
ENSG00000166920	C15orf48	chromosome 15 open reading frame 48	protein_coding	15	45722727	45740959	12	-1.7358	0.041301	1	0.425326	*
ENSG00000184995	IFNE	interferon epsilon	protein_coding	9	21480841	21482312	2	-1.7348	0.041386	1	0.425326	*
ENSG00000141258	SGSM2	small G protein signaling modulator 2	protein_coding	17	2240792	2284352	69	-1.7347	0.041396	1	0.425326	*
ENSG00000140459	CYP11A1	cytochrome P450 family 11 subfamily A member 1	protein_coding	15	74630100	74660081	35	-1.7344	0.041428	1	0.425326	*
ENSG00000173320	STOX2	storkhead box 2	protein_coding	4	184774584	184944679	142	-1.7342	0.041442	1	0.425326	*
ENSG00000187581	COX8C	cytochrome c oxidase subunit 8C	protein_coding	14	93813537	93814702	5	-1.734	0.041457	1	0.425326	*
ENSG00000243444	ENSG00000243444			9	112403068	112713755	594	-1.7338	0.041474	1	0.425326	*
ENSG00000119965	C10orf88	chromosome 10 open reading frame 88	protein_coding	10	124690419	124713919	15	-1.7336	0.041497	1	0.425326	*
ENSG00000183856	IQGAP3	IQ motif containing GTPase activating protein 3	protein_coding	1	156495197	156542396	57	-1.7334	0.041511	1	0.425326	*
ENSG00000167588	GPD1	glycerol-3-phosphate dehydrogenase 1	protein_coding	12	50497602	50505102	3	-1.7334	0.041514	1	0.425326	*
ENSG00000137474	MYO7A	myosin VIIA	protein_coding	11	76839310	76926284	35	-1.7333	0.041521	1	0.425326	*
ENSG00000079462	PAFAH1B3	platelet activating factor acetylhydrolase 1b catalytic subunit 3	protein_coding	19	42801185	42807698	3	-1.7332	0.041532	1	0.425326	*
ENSG00000143434	SEMA6C	semaphorin 6C	protein_coding	1	151104161	151119104	20	-1.7328	0.041569	1	0.425326	*
ENSG00000117707	PROX1	prospero homeobox 1	protein_coding	1	214156524	214214595	61	-1.7326	0.041581	1	0.425326	*
ENSG00000184640	SEPTIN9	septin 9	protein_coding	17	75276651	75496678	253	-1.732	0.041638	1	0.425326	*
ENSG00000168275	COA6	cytochrome c oxidase assembly factor 6	protein_coding	1	234509202	234519795	22	-1.7319	0.041642	1	0.425326	*
ENSG00000196305	IARS1	isoleucyl-tRNA synthetase 1	protein_coding	9	94972489	95056038	106	-1.7318	0.041654	1	0.425326	*
ENSG00000138829	FBN2	fibrillin 2	protein_coding	5	127593601	127994878	796	-1.7318	0.041656	1	0.425326	*
ENSG00000165672	PRDX3	peroxiredoxin 3	protein_coding	10	120927215	120938345	11	-1.7317	0.041661	1	0.425326	*
ENSG00000149485	FADS1	fatty acid desaturase 1	protein_coding	11	61567099	61596790	19	-1.7295	0.041864	1	0.426713	*
ENSG00000118308	IRAG2	inositol 1,4,5-triphosphate receptor associated 2	protein_coding	12	25173936	25261268	170	-1.7293	0.041878	1	0.426713	*
ENSG00000164900	GBX1	gastrulation brain homeobox 1	protein_coding	7	150845676	150871832	15	-1.7289	0.04191	1	0.426713	*
ENSG00000221838	AP4M1	adaptor related protein complex 4 subunit mu 1	protein_coding	7	99699172	99707968	9	-1.7287	0.041935	1	0.426713	*
ENSG00000106853	PTGR1	prostaglandin reductase 1	protein_coding	9	114312002	114362135	97	-1.7285	0.041951	1	0.426713	*
ENSG00000205754	SLCO1B7	solute carrier organic anion transporter family member 1B7 (putative)	transcribed_unprocessed_pseudogene	12	20968673	21245679	482	-1.7282	0.041976	1	0.426713	*
ENSG00000177311	ZBTB38	zinc finger and BTB domain containing 38	protein_coding	3	141043055	141168634	128	-1.728	0.041991	1	0.426713	*
ENSG00000257046	SLCO1B3-SLCO1B7	SLCO1B3-SLCO1B7 readthrough	protein_coding	12	20968608	21243179	474	-1.7279	0.042002	1	0.426713	*
ENSG00000198885	ITPRIPL1	ITPRIP like 1	protein_coding	2	96991069	96994091	1	-1.7261	0.042167	1	0.427645	*
ENSG00000165915	SLC39A13	solute carrier family 39 member 13	protein_coding	11	47428683	47438047	14	-1.726	0.042176	1	0.427645	*
ENSG00000248919	ATP5MF-PTCD1	ATP5MF-PTCD1 readthrough	protein_coding	7	99017372	99063820	47	-1.7258	0.042195	1	0.427645	*
ENSG00000106868	SUSD1	sushi domain containing 1	protein_coding	9	114803065	114937688	199	-1.7256	0.042213	1	0.427645	*
ENSG00000145191	EIF2B5	eukaryotic translation initiation factor 2B subunit epsilon	protein_coding	3	183852826	184402546	547	-1.7253	0.04224	1	0.427645	*
ENSG00000198466	ZNF587	zinc finger protein 587	protein_coding	19	58361225	58376480	22	-1.7252	0.042248	1	0.427645	*
ENSG00000196460	RFX8	regulatory factor X8	protein_coding	2	102013823	102091165	210	-1.7232	0.042423	1	0.429047	*
ENSG00000074054	CLASP1	cytoplasmic linker associated protein 1	protein_coding	2	122095352	122407163	494	-1.7231	0.042438	1	0.429047	*
ENSG00000101577	LPIN2	lipin 2	protein_coding	18	2916992	3013313	83	-1.7213	0.042598	1	0.430403	*
ENSG00000160255	ITGB2	integrin subunit beta 2	protein_coding	21	46305868	46351904	18	-1.7208	0.042647	1	0.430636	*
ENSG00000058272	PPP1R12A	protein phosphatase 1 regulatory subunit 12A	protein_coding	12	80167343	80329240	121	-1.7202	0.042697	1	0.43088	*
ENSG00000259363	ENSG00000259363	novel transcript	lncRNA	15	100347228	100417353	246	-1.7193	0.042775	1	0.431194	*
ENSG00000138587	MNS1	meiosis specific nuclear structural 1	protein_coding	15	56713742	56757335	65	-1.7193	0.04278	1	0.431194	*
ENSG00000092931	MFSD11	major facilitator superfamily domain containing 11	protein_coding	17	74731947	74777531	6	-1.7185	0.042854	1	0.43159	*
ENSG00000250091	DNAH10OS	dynein axonemal heavy chain 10 opposite strand	lncRNA	12	124410971	124419531	6	-1.7183	0.042874	1	0.43159	*
ENSG00000204947	ZNF425	zinc finger protein 425	protein_coding	7	148799876	148823438	25	-1.7179	0.042906	1	0.43159	*
ENSG00000135074	ADAM19	ADAM metallopeptidase domain 19	protein_coding	5	156822542	157002783	410	-1.7177	0.042923	1	0.43159	*
ENSG00000081148	IMPG2	interphotoreceptor matrix proteoglycan 2	protein_coding	3	100941390	101039404	119	-1.7168	0.043004	1	0.431674	*
ENSG00000058063	ATP11B	ATPase phospholipid transporting 11B (putative)	protein_coding	3	182511288	182639423	147	-1.7165	0.043031	1	0.431674	*
ENSG00000165643	SOHLH1	spermatogenesis and oogenesis specific basic helix-loop-helix 1	protein_coding	9	138585253	138591374	4	-1.7165	0.043038	1	0.431674	*
ENSG00000124664	SPDEF	SAM pointed domain containing ETS transcription factor	protein_coding	6	34505579	34524110	9	-1.7163	0.043057	1	0.431674	*
ENSG00000163202	LCE3D	late cornified envelope 3D	protein_coding	1	152551857	152552980	2	-1.7161	0.043072	1	0.431674	*
ENSG00000166035	LIPC	lipase C, hepatic type	protein_coding	15	58702768	58861151	117	-1.7159	0.043087	1	0.431674	*
ENSG00000142279	WTIP	WT1 interacting protein	protein_coding	19	34971874	34997258	15	-1.7151	0.043159	1	0.431875	*
ENSG00000182050	MGAT4C	MGAT4 family member C	protein_coding	12	86372516	87232681	1073	-1.7151	0.043159	1	0.431875	*
ENSG00000005156	LIG3	DNA ligase 3	protein_coding	17	33307513	33332083	11	-1.7127	0.043381	1	0.433575	*
ENSG00000100241	SBF1	SET binding factor 1	protein_coding	22	50883429	50913454	42	-1.7127	0.043384	1	0.433575	*
ENSG00000164938	TP53INP1	tumor protein p53 inducible nuclear protein 1	protein_coding	8	95938200	95961639	26	-1.7124	0.043407	1	0.433575	*
ENSG00000142330	CAPN10	calpain 10	protein_coding	2	241526133	241557122	66	-1.7119	0.043459	1	0.433644	*
ENSG00000127616	SMARCA4	SWI/SNF related BAF chromatin remodeling complex subunit ATPase 4	protein_coding	19	11071598	11176071	161	-1.7118	0.043466	1	0.433644	*
ENSG00000183831	ANKRD45	ankyrin repeat domain 45	protein_coding	1	173578700	173639001	27	-1.7111	0.043534	1	0.433672	*
ENSG00000151135	TMEM263	transmembrane protein 263	protein_coding	12	107349497	107372556	27	-1.711	0.043543	1	0.433672	*
ENSG00000111880	RNGTT	RNA guanylyltransferase and 5'-phosphatase	protein_coding	6	89319985	89673348	440	-1.7109	0.043547	1	0.433672	*
ENSG00000133477	FAM83F	family with sequence similarity 83 member F	protein_coding	22	40390953	40439533	30	-1.7089	0.043734	1	0.434289	*
ENSG00000170606	HSPA4	heat shock protein family A (Hsp70) member 4	protein_coding	5	132387654	132442141	52	-1.7086	0.043761	1	0.434289	*
ENSG00000156509	FBXO43	F-box protein 43	protein_coding	8	101145588	101158028	14	-1.7084	0.043784	1	0.434289	*
ENSG00000140474	ULK3	unc-51 like kinase 3	protein_coding	15	75128457	75135687	10	-1.7076	0.043852	1	0.434289	*
ENSG00000116096	SPR	sepiapterin reductase	protein_coding	2	73114489	73119287	1	-1.7075	0.043868	1	0.434289	*
ENSG00000188396	DYNLT4	dynein light chain Tctex-type 4	protein_coding	1	45271585	45272957	2	-1.7073	0.043887	1	0.434289	*
ENSG00000174744	BRMS1	BRMS1 transcriptional repressor and anoikis regulator	protein_coding	11	66104804	66112596	7	-1.7069	0.043919	1	0.434289	*
ENSG00000172167	MTBP	MDM2 binding protein	protein_coding	8	121457640	121554373	97	-1.7069	0.04392	1	0.434289	*
ENSG00000175183	CSRP2	cysteine and glycine rich protein 2	protein_coding	12	77252495	77272840	48	-1.7065	0.043955	1	0.434289	*
ENSG00000196381	ZNF781	zinc finger protein 781	transcribed_unprocessed_pseudogene	19	38158652	38183223	41	-1.7063	0.043974	1	0.434289	*
ENSG00000116127	ALMS1	ALMS1 centrosome and basal body associated protein	protein_coding	2	73612886	73837920	225	-1.7061	0.043995	1	0.434289	*
ENSG00000144455	SUMF1	sulfatase modifying factor 1	protein_coding	3	3742498	4508965	1445	-1.706	0.044006	1	0.434289	*
ENSG00000269755	ENSG00000269755	novel transcript	protein_coding	19	12543917	12595630	132	-1.7054	0.044063	1	0.434289	*
ENSG00000138092	CENPO	centromere protein O	protein_coding	2	25016005	25045245	41	-1.7052	0.044074	1	0.434289	*
ENSG00000176749	CDK5R1	cyclin dependent kinase 5 regulatory subunit 1	protein_coding	17	30813637	30818274	1	-1.7052	0.044076	1	0.434289	*
ENSG00000255823	ENSG00000255823			11	10529434	10530723	3	-1.705	0.044099	1	0.434289	*
ENSG00000160972	PPP1R16A	protein phosphatase 1 regulatory subunit 16A	protein_coding	8	145703352	145727504	8	-1.7049	0.044106	1	0.434289	*
ENSG00000269531	ENSG00000269531			12	80198742	80202321	1	-1.7048	0.044116	1	0.434289	*
ENSG00000105982	RNF32	ring finger protein 32	protein_coding	7	156432975	156469824	42	-1.7045	0.04414	1	0.434289	*
ENSG00000140632	GLYR1	glyoxylate reductase 1 homolog	protein_coding	16	4853204	4897343	41	-1.7045	0.044144	1	0.434289	*
ENSG00000215595	C20orf202	chromosome 20 open reading frame 202	protein_coding	20	1184098	1188918	7	-1.7044	0.044157	1	0.434289	*
ENSG00000134809	TIMM10	translocase of inner mitochondrial membrane 10	protein_coding	11	57295936	57298276	2	-1.7034	0.044242	1	0.434397	*
ENSG00000205030	OR5L2	olfactory receptor family 5 subfamily L member 2	protein_coding	11	55594695	55595630	2	-1.703	0.04428	1	0.434397	*
ENSG00000230185	HSDL2-AS1	HSDL2 antisense RNA 1	lncRNA	9	115196096	115249484	72	-1.7024	0.04434	1	0.434397	*
ENSG00000132357	CARD6	caspase recruitment domain family member 6	protein_coding	5	40841286	40860275	24	-1.7021	0.044367	1	0.434397	*
ENSG00000162510	MATN1	matrilin 1	protein_coding	1	31184124	31196434	22	-1.7021	0.044368	1	0.434397	*
ENSG00000166133	RPUSD2	RNA pseudouridine synthase domain containing 2	protein_coding	15	40861499	40866659	7	-1.7021	0.044369	1	0.434397	*
ENSG00000117477	CCDC181	coiled-coil domain containing 181	protein_coding	1	169364108	169429907	142	-1.7017	0.044409	1	0.434397	*
ENSG00000165185	KIAA1958	KIAA1958	protein_coding	9	115249127	115431677	204	-1.7016	0.044412	1	0.434397	*
ENSG00000127511	SIN3B	SIN3 transcription regulator family member B	protein_coding	19	16940211	16991164	31	-1.7012	0.044453	1	0.434397	*
ENSG00000100335	MIEF1	mitochondrial elongation factor 1	protein_coding	22	39895437	39914137	12	-1.7008	0.044488	1	0.434397	*
ENSG00000179151	EDC3	enhancer of mRNA decapping 3	protein_coding	15	74922899	74988633	34	-1.7	0.044569	1	0.434397	*
ENSG00000109654	TRIM2	tripartite motif containing 2	protein_coding	4	154073494	154260472	203	-1.6998	0.044582	1	0.434397	*
ENSG00000228032	ENSG00000228032			14	104710541	104712473	1	-1.6997	0.044593	1	0.434397	*
ENSG00000135409	AMHR2	anti-Mullerian hormone receptor type 2	protein_coding	12	53817639	53825318	11	-1.6997	0.044594	1	0.434397	*
ENSG00000157510	AFAP1L1	actin filament associated protein 1 like 1	protein_coding	5	148651434	148721365	52	-1.6995	0.044612	1	0.434397	*
ENSG00000149187	CELF1	CUGBP Elav-like family member 1	protein_coding	11	47487496	47587121	57	-1.6993	0.044632	1	0.434397	*
ENSG00000111700	SLCO1B3	solute carrier organic anion transporter family member 1B3	protein_coding	12	20963636	21243040	484	-1.6992	0.044645	1	0.434397	*
ENSG00000152413	HOMER1	homer scaffold protein 1	protein_coding	5	78668459	78810040	147	-1.699	0.044658	1	0.434397	*
ENSG00000076555	ACACB	acetyl-CoA carboxylase beta	protein_coding	12	109554400	109706031	247	-1.699	0.044664	1	0.434397	*
ENSG00000171444	MCC	MCC regulator of WNT signaling pathway	protein_coding	5	112357796	112824527	1036	-1.6984	0.044712	1	0.434405	*
ENSG00000164089	ETNPPL	ethanolamine-phosphate phospho-lyase	protein_coding	4	109663196	109684210	33	-1.6984	0.044717	1	0.434405	*
ENSG00000179588	ZFPM1	zinc finger protein, FOG family member 1	protein_coding	16	88519725	88603424	4	-1.6981	0.044748	1	0.434452	*
ENSG00000147570	DNAJC5B	DnaJ heat shock protein family (Hsp40) member C5 beta	protein_coding	8	66933795	67012751	104	-1.6977	0.044784	1	0.434548	*
ENSG00000159267	HLCS	holocarboxylase synthetase	protein_coding	21	38123189	38362536	402	-1.6971	0.044838	1	0.434815	*
ENSG00000137055	PLAA	phospholipase A2 activating protein	protein_coding	9	26904081	26947461	83	-1.6966	0.044889	1	0.434815	*
ENSG00000175063	UBE2C	ubiquitin conjugating enzyme E2 C	protein_coding	20	44441215	44445596	3	-1.6965	0.044896	1	0.434815	*
ENSG00000109063	MYH3	myosin heavy chain 3	protein_coding	17	10531843	10560626	55	-1.6963	0.044916	1	0.434815	*
ENSG00000162129	CLPB	ClpB family mitochondrial disaggregase	protein_coding	11	72003469	72145692	137	-1.6956	0.04498	1	0.43484	*
ENSG00000164111	ANXA5	annexin A5	protein_coding	4	122589110	122618268	80	-1.6955	0.044988	1	0.43484	*
ENSG00000151353	TMEM18	transmembrane protein 18	protein_coding	2	667335	677439	17	-1.6954	0.044997	1	0.43484	*
ENSG00000111266	DUSP16	dual specificity phosphatase 16	protein_coding	12	12628829	12715317	87	-1.6948	0.045059	1	0.435187	*
ENSG00000144741	SLC25A26	solute carrier family 25 member 26	protein_coding	3	66119285	66438540	239	-1.6935	0.045184	1	0.435532	*
ENSG00000179195	ZNF664	zinc finger protein 664	protein_coding	12	124456392	124499986	37	-1.6932	0.04521	1	0.435532	*
ENSG00000186790	FOXE3	forkhead box E3	protein_coding	1	47881744	47883723	2	-1.6932	0.045212	1	0.435532	*
ENSG00000162373	BEND5	BEN domain containing 5	protein_coding	1	49193195	49242641	47	-1.6931	0.04522	1	0.435532	*
ENSG00000115756	HPCAL1	hippocalcin like 1	protein_coding	2	10443015	10567743	219	-1.6928	0.045246	1	0.435532	*
ENSG00000100629	CEP128	centrosomal protein 128	protein_coding	14	80943330	81425861	903	-1.6926	0.045267	1	0.435532	*
ENSG00000164300	SERINC5	serine incorporator 5	protein_coding	5	79407050	79551898	245	-1.6925	0.045278	1	0.435532	*
ENSG00000066654	THUMPD1	THUMP domain 1 NAT10 acetyltransferase adaptor	protein_coding	16	20744986	20753406	8	-1.6906	0.045452	1	0.436954	*
ENSG00000169118	CSNK1G1	casein kinase 1 gamma 1	protein_coding	15	64457716	64648442	187	-1.6887	0.045637	1	0.438479	*
ENSG00000178690	DYNAP	dynactin associated protein	protein_coding	18	52254988	52266724	12	-1.6884	0.045666	1	0.438504	*
ENSG00000129219	PLD2	phospholipase D2	protein_coding	17	4710391	4726729	3	-1.6869	0.045808	1	0.439424	*
ENSG00000198815	FOXJ3	forkhead box J3	protein_coding	1	42642210	42801548	156	-1.6868	0.045821	1	0.439424	*
ENSG00000205352	PRR13	proline rich 13	protein_coding	12	53835389	53840429	1	-1.6866	0.045841	1	0.439424	*
ENSG00000134640	MTNR1B	melatonin receptor 1B	protein_coding	11	92702886	92718232	25	-1.6858	0.045918	1	0.439713	*
ENSG00000101412	E2F1	E2F transcription factor 1	protein_coding	20	32263489	32274210	1	-1.6857	0.045924	1	0.439713	*
ENSG00000135905	DOCK10	dedicator of cytokinesis 10	protein_coding	2	225629807	225907162	451	-1.6853	0.045968	1	0.439881	*
ENSG00000112394	SLC16A10	solute carrier family 16 member 10	protein_coding	6	111408781	111552397	142	-1.6844	0.046053	1	0.440441	*
ENSG00000198838	RYR3	ryanodine receptor 3	protein_coding	15	33603163	34158303	1007	-1.6839	0.046104	1	0.440676	*
ENSG00000150275	PCDH15	protocadherin related 15	protein_coding	10	55562531	57387702	3210	-1.6835	0.04614	1	0.440767	*
ENSG00000170456	DENND5B	DENN domain containing 5B	protein_coding	12	31535157	31744031	503	-1.6826	0.046231	1	0.441149	*
ENSG00000227868	TEX46	testis expressed 46	protein_coding	1	23337327	23342343	4	-1.6825	0.046233	1	0.441149	*
ENSG00000151725	CENPU	centromere protein U	protein_coding	4	185615772	185655287	188	-1.6816	0.04632	1	0.441726	*
ENSG00000248383	PCDHAC1	protocadherin alpha subfamily C, 1	protein_coding	5	140306302	140391929	76	-1.6811	0.046369	1	0.441915	*
ENSG00000105429	MEGF8	multiple EGF like domains 8	protein_coding	19	42829761	42882921	33	-1.6809	0.046393	1	0.441915	*
ENSG00000185963	BICD2	BICD cargo adaptor 2	protein_coding	9	95473645	95527094	81	-1.6798	0.046493	1	0.442504	*
ENSG00000104635	SLC39A14	solute carrier family 39 member 14	protein_coding	8	22224762	22291642	122	-1.6797	0.046508	1	0.442504	*
ENSG00000198824	CHAMP1	chromosome alignment maintaining phosphoprotein 1	protein_coding	13	115079988	115092796	9	-1.6789	0.046587	1	0.443002	*
ENSG00000119414	PPP6C	protein phosphatase 6 catalytic subunit	protein_coding	9	127908852	127952218	49	-1.6779	0.046682	1	0.443415	*
ENSG00000112282	MED23	mediator complex subunit 23	protein_coding	6	131895106	131949369	20	-1.6778	0.046689	1	0.443415	*
ENSG00000168619	ADAM18	ADAM metallopeptidase domain 18	protein_coding	8	39442008	39587583	139	-1.6776	0.046712	1	0.443415	*
ENSG00000259316	ENSG00000259316	novel protein	protein_coding	15	64472547	64665980	195	-1.6774	0.046737	1	0.443415	*
ENSG00000171804	WDR87	WD repeat domain 87	protein_coding	19	38375463	38397317	20	-1.6771	0.046764	1	0.443419	*
ENSG00000128607	KLHDC10	kelch domain containing 10	protein_coding	7	129710350	129775560	84	-1.6761	0.046855	1	0.443902	*
ENSG00000180694	TMEM64	transmembrane protein 64	protein_coding	8	91634223	91803860	223	-1.676	0.04687	1	0.443902	*
ENSG00000144730	IL17RD	interleukin 17 receptor D	protein_coding	3	57124010	57204334	126	-1.6757	0.0469	1	0.443902	*
ENSG00000188223	ENSG00000188223	novel protein	protein_coding	19	36236579	36245420	8	-1.6755	0.046922	1	0.443902	*
ENSG00000158828	PINK1	PTEN induced kinase 1	protein_coding	1	20959948	20978004	40	-1.675	0.046966	1	0.443902	*
ENSG00000106809	OGN	osteoglycin	protein_coding	9	95146249	95166978	19	-1.6749	0.046975	1	0.443902	*
ENSG00000147799	ARHGAP39	Rho GTPase activating protein 39	protein_coding	8	145754563	145911194	10	-1.6739	0.047076	1	0.444604	*
ENSG00000066651	TRMT11	tRNA methyltransferase 11 homolog	protein_coding	6	126307576	126360422	20	-1.673	0.047162	1	0.445163	*
ENSG00000217075	ENSG00000217075			2	36758948	36779411	30	-1.672	0.047263	1	0.445864	*
ENSG00000187051	RPS19BP1	ribosomal protein S19 binding protein 1	protein_coding	22	39925098	39928860	3	-1.6708	0.047381	1	0.446631	*
ENSG00000179152	TCAIM	T cell activation inhibitor, mitochondrial	protein_coding	3	44379611	44450943	83	-1.6706	0.047398	1	0.446631	*
ENSG00000138698	RAP1GDS1	Rap1 GTPase-GDP dissociation stimulator 1	protein_coding	4	99182535	99365012	164	-1.67	0.047459	1	0.446953	*
ENSG00000128283	CDC42EP1	CDC42 effector protein 1	protein_coding	22	37956454	37965412	3	-1.6689	0.047573	1	0.447773	*
ENSG00000160741	CRTC2	CREB regulated transcription coactivator 2	protein_coding	1	153920145	153931101	5	-1.6685	0.047612	1	0.447887	*
ENSG00000171509	RXFP1	relaxin family peptide receptor 1	protein_coding	4	159236463	159574524	556	-1.6673	0.04773	1	0.448349	*
ENSG00000100395	L3MBTL2	L3MBTL histone methyl-lysine binding protein 2	protein_coding	22	41601209	41627275	51	-1.6672	0.047735	1	0.448349	*
ENSG00000077585	GPR137B	G protein-coupled receptor 137B	protein_coding	1	236305832	236385165	114	-1.6672	0.047742	1	0.448349	*
ENSG00000154783	FGD5	FYVE, RhoGEF and PH domain containing 5	protein_coding	3	14860469	14975895	283	-1.6656	0.0479	1	0.449579	*
ENSG00000164638	SLC29A4	solute carrier family 29 member 4	protein_coding	7	5314000	5346501	5	-1.665	0.047955	1	0.449606	*
ENSG00000163904	SENP2	SUMO specific peptidase 2	protein_coding	3	185300284	185351339	76	-1.6648	0.047974	1	0.449606	*
ENSG00000187555	USP7	ubiquitin specific peptidase 7	protein_coding	16	8985951	9058371	100	-1.6641	0.048046	1	0.449606	*
ENSG00000141337	ARSG	arylsulfatase G	protein_coding	17	66255323	66418872	100	-1.6641	0.04805	1	0.449606	*
ENSG00000146216	TTBK1	tau tubulin kinase 1	protein_coding	6	43211418	43255997	56	-1.6639	0.048069	1	0.449606	*
ENSG00000116406	EDEM3	ER degradation enhancing alpha-mannosidase like protein 3	protein_coding	1	184659365	184724047	50	-1.6636	0.048098	1	0.449606	*
ENSG00000185745	IFIT1	interferon induced protein with tetratricopeptide repeats 1	protein_coding	10	91152303	91163745	16	-1.6634	0.048115	1	0.449606	*
ENSG00000182534	MXRA7	matrix remodeling associated 7	protein_coding	17	74668633	74707098	67	-1.6633	0.048126	1	0.449606	*
ENSG00000139318	DUSP6	dual specificity phosphatase 6	protein_coding	12	89741009	89747048	11	-1.6631	0.048146	1	0.449606	*
ENSG00000170099	SERPINA6	serpin family A member 6	protein_coding	14	94770585	94789731	60	-1.6627	0.04819	1	0.449764	*
ENSG00000181744	DIPK2A	divergent protein kinase domain 2A	protein_coding	3	143690640	143767561	127	-1.6608	0.04838	1	0.451153	*
ENSG00000143183	TMCO1	transmembrane and coiled-coil domains 1	protein_coding	1	165696032	165796992	38	-1.6606	0.048393	1	0.451153	*
ENSG00000145888	GLRA1	glycine receptor alpha 1	protein_coding	5	151202074	151304403	105	-1.6594	0.048516	1	0.451857	*
ENSG00000244025	KRTAP19-3	keratin associated protein 19-3	protein_coding	21	31863782	31864275	1	-1.6591	0.048549	1	0.451857	*
ENSG00000115760	BIRC6	baculoviral IAP repeat containing 6	protein_coding	2	32582096	32843966	206	-1.6591	0.04855	1	0.451857	*
ENSG00000204970	PCDHA1	protocadherin alpha 1	protein_coding	5	140165876	140391929	102	-1.6584	0.048618	1	0.452217	*
ENSG00000184058	TBX1	T-box transcription factor 1	protein_coding	22	19744226	19771116	3	-1.6582	0.048643	1	0.452217	*
ENSG00000099331	MYO9B	myosin IXB	protein_coding	19	17186591	17325346	187	-1.6571	0.048745	1	0.452912	*
ENSG00000101182	PSMA7	proteasome 20S subunit alpha 7	protein_coding	20	60711791	60718496	14	-1.6566	0.048797	1	0.453142	*
ENSG00000124226	RNF114	ring finger protein 114	protein_coding	20	48552948	48570429	16	-1.6556	0.048901	1	0.453855	*
ENSG00000250038	ENSG00000250038	novel transcript	lncRNA	4	28363901	28404486	93	-1.6543	0.049038	1	0.454539	*
ENSG00000148814	LRRC27	leucine rich repeat containing 27	protein_coding	10	134145614	134195010	100	-1.654	0.049061	1	0.454539	*
ENSG00000178722	LINC03122	long intergenic non-protein coding RNA 3122	lncRNA	5	60933535	61047590	202	-1.6538	0.049081	1	0.454539	*
ENSG00000225697	SLC26A6	solute carrier family 26 member 6	protein_coding	3	48663156	48672926	9	-1.6538	0.049084	1	0.454539	*
ENSG00000133980	VRTN	vertebrae development associated	protein_coding	14	74769772	74826711	15	-1.6534	0.049127	1	0.454684	*
ENSG00000170525	PFKFB3	6-phosphofructo-2-kinase/fructose-2,6-biphosphatase 3	protein_coding	10	6186881	6277495	38	-1.6528	0.049185	1	0.454968	*
ENSG00000242366	UGT1A8	UDP glucuronosyltransferase family 1 member A8	protein_coding	2	234668894	234681945	16	-1.6521	0.049255	1	0.455362	*
ENSG00000164985	PSIP1	PC4 and SRSF1 interacting protein 1	protein_coding	9	15464064	15511017	55	-1.6515	0.049321	1	0.455719	*
ENSG00000055813	CCDC85A	coiled-coil domain containing 85A	protein_coding	2	56411258	56613308	312	-1.6511	0.049357	1	0.455799	*
ENSG00000160014	CALM3	calmodulin 3	protein_coding	19	47104331	47114050	1	-1.6501	0.049458	1	0.456194	*
ENSG00000167701	GPT	glutamic--pyruvic transaminase	protein_coding	8	145728356	145732557	2	-1.65	0.04947	1	0.456194	*
ENSG00000198467	TPM2	tropomyosin 2	protein_coding	9	35681989	35691017	13	-1.6499	0.049482	1	0.456194	*
ENSG00000172663	TMEM134	transmembrane protein 134	protein_coding	11	67231824	67236743	1	-1.6492	0.049551	1	0.456577	*
ENSG00000160298	C21orf58	chromosome 21 open reading frame 58	protein_coding	21	47720095	47743789	42	-1.6488	0.049591	1	0.456639	*
ENSG00000105669	COPE	COPI coat complex subunit epsilon	protein_coding	19	19010323	19030206	8	-1.6486	0.049615	1	0.456639	*
ENSG00000145431	PDGFC	platelet derived growth factor C	protein_coding	4	157681606	157892546	159	-1.6481	0.049668	1	0.456639	*
ENSG00000189306	RRP7A	ribosomal RNA processing 7 homolog A	protein_coding	22	42905974	42915808	12	-1.6475	0.049732	1	0.456639	*
ENSG00000144736	SHQ1	SHQ1, H/ACA ribonucleoprotein assembly factor	protein_coding	3	72798428	72911065	81	-1.6467	0.049809	1	0.456639	*
ENSG00000186970	KRTAP15-1	keratin associated protein 15-1	protein_coding	21	31812597	31813070	1	-1.6465	0.049829	1	0.456639	*
ENSG00000197362	ZNF786	zinc finger protein 786	protein_coding	7	148766735	148787874	13	-1.6464	0.049844	1	0.456639	*
ENSG00000175309	PHYKPL	5-phosphohydroxy-L-lysine phospho-lyase	protein_coding	5	177635498	177659792	43	-1.6452	0.049962	1	0.456639	*
ENSG00000164081	TEX264	testis expressed 264, ER-phagy receptor	protein_coding	3	51696709	51738339	14	-1.645	0.049981	1	0.456639	*

## Sheet: Table S3
Table S3. MAGMA tissue-specific expression enrichment analysis
Tissue	N_Genes	Beta	SE	P	P_Bonferroni	P_FDR	Significance
Brain_Hippocampus	15394	0.015253	0.004399	0.00052674	0.0289707	0.0102069	***
Brain_Spinal_cord_cervical_c-1	15394	0.014296	0.004133	0.00054371	0.0299041	0.0102069	***
Brain_Amygdala	15394	0.014776	0.00437	0.00072262	0.0397441	0.0102069	***
Brain_Substantia_nigra	15394	0.014539	0.004309	0.00074232	0.0408276	0.0102069	***
Brain_Putamen_basal_ganglia	15394	0.014473	0.004391	0.00098284	0.0540562	0.0108112	**
Brain_Nucleus_accumbens_basal_ganglia	15394	0.013559	0.004323	0.0017144	0.094292	0.0120316	**
Brain_Caudate_basal_ganglia	15394	0.013542	0.004334	0.0017826	0.098043	0.0120316	**
Brain_Cortex	15394	0.012906	0.004135	0.001807	0.099385	0.0120316	**
Brain_Anterior_cingulate_cortex_BA24	15394	0.013083	0.004226	0.0019688	0.108284	0.0120316	**
Brain_Hypothalamus	15394	0.012848	0.004332	0.0030268	0.166474	0.0156175	**
Brain_Frontal_Cortex_BA9	15394	0.012015	0.004065	0.0031235	0.171792	0.0156175	**
Brain_Cerebellum	15394	0.010629	0.003868	0.0060073	0.330402	0.0275335	**
Brain_Cerebellar_Hemisphere	15394	0.010326	0.003812	0.0067527	0.371399	0.0285691	**
Ovary	15394	0.009313	0.003707	0.011996	0.65978	0.0471271	**
Average	15394	0.010892	0.004409	0.013498	0.74239	0.0483519	**
Prostate	15394	0.009806	0.003993	0.014066	0.77363	0.0483519	**
Cervix_Ectocervix	15394	0.009106	0.003827	0.017361	0.954855	0.0561679	*
Vagina	15394	0.0091	0.003925	0.020444	1	0.0569476	*
Heart_Atrial_Appendage	15394	0.00948	0.004136	0.021896	1	0.0569476	*
Cervix_Endocervix	15394	0.008639	0.003804	0.023157	1	0.0569476	*
Uterus	15394	0.008184	0.003681	0.026185	1	0.0569476	*
Small_Intestine_Terminal_Ileum	15394	0.009095	0.004122	0.027372	1	0.0569476	*
Esophagus_Gastroesophageal_Junction	15394	0.008363	0.003798	0.027687	1	0.0569476	*
Pituitary	15394	0.008937	0.004103	0.029411	1	0.0569476	*
Stomach	15394	0.008921	0.004141	0.031234	1	0.0569476	*
Esophagus_Mucosa	15394	0.008356	0.003881	0.031318	1	0.0569476	*
Colon_Transverse	15394	0.008818	0.0041	0.031532	1	0.0569476	*
Esophagus_Muscularis	15394	0.008107	0.003789	0.032381	1	0.0569476	*
Artery_Aorta	15394	0.007796	0.003663	0.033321	1	0.0569476	*
Bladder	15394	0.008142	0.003849	0.034409	1	0.0569476	*
Skin_Sun_Exposed_Lower_leg	15394	0.008179	0.003866	0.034422	1	0.0569476	*
Colon_Sigmoid	15394	0.008075	0.003829	0.034948	1	0.0569476	*
Nerve_Tibial	15394	0.007866	0.003733	0.035147	1	0.0569476	*
Skin_Not_Sun_Exposed_Suprapubic	15394	0.008184	0.003886	0.035204	1	0.0569476	*
Artery_Coronary	15394	0.007835	0.003757	0.03704	1	0.0582057	*
Lung	15394	0.008092	0.003905	0.038251	1	0.058439	*
Spleen	15394	0.007826	0.00382	0.040511	1	0.0600417	*
Heart_Left_Ventricle	15394	0.009039	0.00445	0.042234	1	0.0600417	*
Adrenal_Gland	15394	0.007891	0.003891	0.042575	1	0.0600417	*
Artery_Tibial	15394	0.007192	0.003613	0.046574	1	0.0640393	*
Fallopian_Tube	15394	0.00767	0.003883	0.048244	1	0.0647176	*
Thyroid	15394	0.007408	0.00382	0.052492	1	0.0687395
Minor_Salivary_Gland	15394	0.007651	0.004038	0.058124	1	0.0743447
Breast_Mammary_Tissue	15394	0.007031	0.003895	0.071089	1	0.0888613
Adipose_Subcutaneous	15394	0.00664	0.003734	0.075355	1	0.0921006
Muscle_Skeletal	15394	0.006925	0.003917	0.077115	1	0.0922027
Testis	15394	0.007278	0.004497	0.10566	1	0.123645
Adipose_Visceral_Omentum	15394	0.006167	0.003836	0.10794	1	0.123681
Cells_Cultured_fibroblasts	15394	0.005534	0.003483	0.11208	1	0.125804
Kidney_Medulla	15394	0.006166	0.004074	0.13013	1	0.143143
Pancreas	15394	0.006307	0.004469	0.15822	1	0.169569
Liver	15394	0.005819	0.004144	0.16032	1	0.169569
Kidney_Cortex	15394	0.005567	0.004272	0.19256	1	0.199826
Whole_Blood	15394	0.004804	0.004182	0.2507	1	0.255343
Cells_EBV-transformed_lymphocytes	15394	0.003438	0.003456	0.31979	1	0.31979

## Sheet: Table S4
Table S4. MAGMA gene set enrichment analysis (MSigDB C5 GO terms)
Gene_Set	N_Genes	Beta	SE	P	P_FDR	Significance
GOBP_DENDRITE_DEVELOPMENT	205	-0.25129	0.063273	3.5876e-05	0.286705	**
GOMF_MOLECULAR_FUNCTION_REGULATOR_ACTIVITY	1613	-0.090841	0.023222	4.6004e-05	0.286705	**
GOBP_CELL_MORPHOGENESIS	805	-0.12551	0.032275	5.0604e-05	0.286705	**
GOBP_CELLULAR_COMPONENT_MORPHOGENESIS	664	-0.13243	0.035427	9.309e-05	0.320539	**
GOMF_NUCLEAR_ESTROGEN_RECEPTOR_BINDING	37	-0.50026	0.13597	0.0001174	0.320539	**
GOBERT_OLIGODENDROCYTE_DIFFERENTIATION_DN	957	-0.10648	0.029066	0.00012488	0.320539	**
GOBP_CELL_PART_MORPHOGENESIS	563	-0.13983	0.038319	0.00013201	0.320539	**
GOMF_ENZYME_REGULATOR_ACTIVITY	1030	-0.102	0.028576	0.0001795	0.357263	**
GOMF_NUCLEAR_ANDROGEN_RECEPTOR_BINDING	22	-0.72419	0.20686	0.00023259	0.357263	**
GOMF_NUCLEAR_RECEPTOR_BINDING	123	-0.27212	0.077868	0.00023801	0.357263	**
GOBP_REGULATION_OF_BASEMENT_MEMBRANE_ORGANIZATION	11	-0.93121	0.2671	0.00024554	0.357263	**
GOBP_STEROID_HORMONE_MEDIATED_SIGNALING_PATHWAY	116	-0.2873	0.082578	0.00025223	0.357263	**
GOBP_CELL_MORPHOGENESIS_INVOLVED_IN_DIFFERENTIATION	534	-0.13335	0.038866	0.00030137	0.368507	**
GOBP_SMOOTH_MUSCLE_CELL_CHEMOTAXIS	7	-1.5039	0.43855	0.00030353	0.368507	**
GOBP_RESPONSE_TO_PROGESTERONE	37	-0.48487	0.14354	0.00036613	0.414874	**
REACTOME_SIGNALING_BY_RHO_GTPASES_MIRO_GTPASES_AND_RHOBTB3	592	-0.12215	0.03676	0.00044645	0.469816	**
REACTOME_RHOQ_GTPASE_CYCLE	52	-0.41692	0.12643	0.00048868	0.469816	**
REACTOME_OXIDATIVE_STRESS_INDUCED_SENESCENCE	74	-0.32417	0.098454	0.00049754	0.469816	**
GOBP_NEUROGENESIS	1403	-0.080568	0.02473	0.00056235	0.484533	**
GOBP_REGULATION_OF_ANATOMICAL_STRUCTURE_MORPHOGENESIS	727	-0.11097	0.034102	0.00057014	0.484533	**
REACTOME_REGULATION_OF_IFNG_SIGNALING	10	-0.82037	0.25359	0.00060957	0.493374	**
GOBP_PROTEIN_DEMETHYLATION	24	-0.50166	0.15678	0.0006892	0.513343	**
GOBP_EYE_PHOTORECEPTOR_CELL_DEVELOPMENT	26	-0.59428	0.18681	0.00073492	0.513343	**
GOBP_RESPONSE_TO_STEROID_HORMONE	284	-0.16987	0.053406	0.00073627	0.513343	**
HEIDENBLAD_AMPLIFIED_IN_BONE_CANCER	7	-1.0667	0.33614	0.00075505	0.513343	**
BIOCARTA_RANBP2_PATHWAY	9	-0.73201	0.23195	0.00080177	0.521693	**
GAUSSMANN_MLL_AF4_FUSION_TARGETS_G_DN	27	-0.57635	0.18362	0.00084985	0.521693	**
GOBP_HORMONE_MEDIATED_SIGNALING_PATHWAY	165	-0.22193	0.07078	0.00085941	0.521693	**
WP_MAMMALIAN_DISORDER_OF_SEXUAL_DEVELOPMENT	18	-0.65611	0.21356	0.001064	0.527093	*
BURTON_ADIPOGENESIS_4	38	-0.41126	0.13533	0.0011892	0.527093	*
WP_WNT_SIGNALING	99	-0.28121	0.092945	0.0012431	0.527093	*
PID_HES_HEY_PATHWAY	41	-0.46568	0.15393	0.0012439	0.527093	*
BIOCARTA_PELP1_PATHWAY	6	-1.3059	0.43176	0.0012469	0.527093	*
DELACROIX_RARG_BOUND_MEF	303	-0.15814	0.052305	0.0012521	0.527093	*
WP_IMMUNE_RESPONSE_TO_TUBERCULOSIS	19	-0.57825	0.19133	0.0012566	0.527093	*
FIGUEROA_AML_METHYLATION_CLUSTER_6_DN	27	-0.46656	0.15449	0.0012664	0.527093	*
GOMF_PROTEIN_TYROSINE_KINASE_ACTIVATOR_ACTIVITY	29	-0.5261	0.17493	0.0013191	0.527093	*
GOBP_REGULATION_OF_SYNAPTIC_VESICLE_CLUSTERING	6	-1.2141	0.40513	0.0013665	0.527093	*
REACTOME_CA2_PATHWAY	55	-0.36878	0.12389	0.0014591	0.527093	*
GOBP_DEMETHYLATION	60	-0.32318	0.10858	0.001461	0.527093	*
AMIT_DELAYED_EARLY_GENES	15	-0.65761	0.22125	0.0014805	0.527093	*
GOBP_RESPONSE_TO_CAMP	77	-0.27345	0.092049	0.0014882	0.527093	*
ROSS_AML_WITH_PML_RARA_FUSION	63	-0.32424	0.1092	0.0014946	0.527093	*
GOBP_LUNG_MORPHOGENESIS	45	-0.39437	0.13302	0.0015173	0.527093	*
REACTOME_ASSEMBLY_OF_THE_ORC_COMPLEX_AT_THE_ORIGIN_OF_REPLICATION	27	-0.51727	0.1751	0.0015702	0.527093	*
GOBP_DENDRITIC_SPINE_DEVELOPMENT	78	-0.28818	0.097722	0.0015968	0.527093	*
GOBP_TRACHEA_MORPHOGENESIS	8	-1.0026	0.34	0.001598	0.527093	*
GOMF_MAGNESIUM_ION_TRANSMEMBRANE_TRANSPORTER_ACTIVITY	14	-0.6836	0.23189	0.0016019	0.527093	*
GOBP_GENERATION_OF_NEURONS	1207	-0.077454	0.026384	0.0016666	0.527093	*
GOBP_DE_NOVO_CENTRIOLE_ASSEMBLY	4	-1.4675	0.50004	0.0016716	0.527093	*
WP_WNT_SIGNALING_PATHWAY_AND_PLURIPOTENCY	85	-0.29417	0.10045	0.0017049	0.527093	*
PIEPOLI_LGI1_TARGETS_DN	9	-0.76999	0.26347	0.0017388	0.527093	*
REACTOME_TRANSCRIPTIONAL_REGULATION_BY_E2F6	27	-0.43916	0.15054	0.0017685	0.527093	*
GOBP_NEUROEPITHELIAL_CELL_DIFFERENTIATION	24	-0.5373	0.18437	0.0017851	0.527093	*
REACTOME_MEIOTIC_RECOMBINATION	43	-0.40995	0.14089	0.0018114	0.527093	*
GOBP_RETROGRADE_AXONAL_TRANSPORT	19	-0.57785	0.19939	0.0018801	0.527093	*
PID_RANBP2_PATHWAY	10	-0.63797	0.22038	0.0018992	0.527093	*
GOMF_MOLECULAR_FUNCTION_ACTIVATOR_ACTIVITY	1051	-0.081286	0.028161	0.001951	0.527093	*
GOBP_EYE_PHOTORECEPTOR_CELL_DIFFERENTIATION	37	-0.42574	0.14766	0.0019707	0.527093	*
REACTOME_SIGNALING_BY_WNT	254	-0.16124	0.055966	0.0019849	0.527093	*
KEGG_RIBOFLAVIN_METABOLISM	15	-0.62572	0.2174	0.0020025	0.527093	*
GOBP_CHONDROCYTE_DEVELOPMENT	29	-0.49442	0.1719	0.002015	0.527093	*
GOBP_MAGNESIUM_ION_TRANSPORT	16	-0.61141	0.21282	0.0020364	0.527093	*
GOBP_INORGANIC_ANION_TRANSMEMBRANE_TRANSPORT	106	-0.259	0.090178	0.0020414	0.527093	*
GOBP_POSITIVE_REGULATION_OF_BASEMENT_MEMBRANE_ASSEMBLY_INVOLVED_IN_EMBRYONIC_BODY_MORPHOGENESIS	5	-1.0775	0.37522	0.0020453	0.527093	*
CERIBELLI_GENES_INACTIVE_AND_BOUND_BY_NFY	28	-0.52453	0.18322	0.0021016	0.527093	*
GOBP_REGULATION_OF_CYSTEINE_TYPE_ENDOPEPTIDASE_ACTIVITY_INVOLVED_IN_EXECUTION_PHASE_OF_APOPTOSIS	4	-1.453	0.50884	0.0021517	0.527093	*
REACTOME_INTESTINAL_ABSORPTION	5	-1.0808	0.37892	0.0021737	0.527093	*
GOBP_NEGATIVE_REGULATION_OF_ORGANELLE_ASSEMBLY	39	-0.35922	0.12608	0.0021957	0.527093	*
GOMF_TRANSCRIPTION_FACTOR_BINDING	511	-0.11375	0.039949	0.0022065	0.527093	*
GOMF_DNA_BINDING_TRANSCRIPTION_FACTOR_BINDING	407	-0.12755	0.04487	0.0022399	0.527093	*
REACTOME_SUMOYLATION_OF_TRANSCRIPTION_FACTORS	17	-0.5224	0.18397	0.0022621	0.527093	*
OUELLET_OVARIAN_CANCER_INVASIVE_VS_LMP_DN	10	-0.84519	0.29768	0.0022638	0.527093	*
GOBP_HISTONE_DEMETHYLATION	19	-0.50222	0.17745	0.0023292	0.527824	*
PID_AJDISS_2PATHWAY	44	-0.39675	0.14033	0.0023503	0.527824	*
GOBP_DEVELOPMENTAL_GROWTH_INVOLVED_IN_MORPHOGENESIS	198	-0.17517	0.061985	0.0023601	0.527824	*
REACTOME_HDMS_DEMETHYLATE_HISTONES	22	-0.50906	0.1806	0.0024141	0.528258	*
NOUSHMEHR_GBM_SOMATIC_MUTATED	9	-0.8955	0.31785	0.0024242	0.528258	*
MAHAJAN_RESPONSE_TO_IL1A_DN	59	-0.33321	0.11855	0.0024758	0.531586	*
GOBP_REGULATION_OF_COLLATERAL_SPROUTING	18	-0.58728	0.20938	0.0025203	0.531586	*
LIU_SOX4_TARGETS_UP	125	-0.22636	0.08075	0.0025333	0.531586	*
GOBP_DENDRITE_MORPHOGENESIS	122	-0.23261	0.083244	0.0026039	0.539738	*
CHANDRAN_METASTASIS_DN	273	-0.14577	0.052391	0.0027023	0.552225	*
WANG_RESPONSE_TO_ANDROGEN_UP	26	-0.49897	0.1799	0.0027754	0.552225	*
GOBP_CELLULAR_RESPONSE_TO_CAMP	49	-0.3309	0.11935	0.0027852	0.552225	*
REACTOME_ONCOGENE_INDUCED_SENESCENCE	32	-0.43656	0.15752	0.0027941	0.552225	*
GOBP_POSITIVE_REGULATION_OF_COLLATERAL_SPROUTING	9	-0.80275	0.29075	0.0028853	0.563695	*
PAPASPYRIDONOS_UNSTABLE_ATEROSCLEROTIC_PLAQUE_UP	45	-0.34628	0.12568	0.0029363	0.56714	*
GOBP_ACTIVATION_OF_JANUS_KINASE_ACTIVITY	13	-0.712	0.25908	0.0029996	0.572856	*
HEIDENBLAD_AMPLIFIED_IN_PANCREATIC_CANCER	52	-0.34846	0.12716	0.0030727	0.577562	*
FIGUEROA_AML_METHYLATION_CLUSTER_2_DN	8	-0.72386	0.26435	0.0030922	0.577562	*
REACTOME_SUMOYLATION_OF_TRANSCRIPTION_COFACTORS	33	-0.36858	0.13493	0.0031549	0.578657	*
GOCC_PLATELET_ALPHA_GRANULE_MEMBRANE	14	-0.79385	0.29102	0.0031917	0.578657	*
GOBP_REGULATION_OF_LAMELLIPODIUM_MORPHOGENESIS	11	-0.84253	0.30897	0.0032002	0.578657	*
GOBP_STEROID_CATABOLIC_PROCESS	21	-0.50674	0.18645	0.0032887	0.583656	*
WP_BREAST_CANCER_PATHWAY	125	-0.21799	0.080419	0.0033609	0.583656	*
WP_FBXL10_ENHANCEMENT_OF_MAPERK_SIGNALING_IN_DIFFUSE_LARGE_BCELL_LYMPHOMA	20	-0.4514	0.16654	0.0033631	0.583656	*
DANG_REGULATED_BY_MYC_DN	214	-0.16373	0.060411	0.0033652	0.583656	*
GOBP_OSTEOBLAST_DIFFERENTIATION	189	-0.17349	0.064326	0.0035013	0.601127	*
MATZUK_LUTEAL_GENES	7	-1.0735	0.3986	0.0035438	0.601626	*
GOMF_DEMETHYLASE_ACTIVITY	32	-0.37654	0.13997	0.003575	0.601626	*
PID_IFNG_PATHWAY	37	-0.36763	0.13712	0.0036729	0.605577	*
GOBP_LAMELLIPODIUM_MORPHOGENESIS	17	-0.61083	0.22836	0.0037414	0.605577	*
GOBP_REGULATION_OF_CELL_MORPHOGENESIS	206	-0.16961	0.063529	0.0038	0.605577	*
GOBP_UTERUS_DEVELOPMENT	19	-0.53379	0.19995	0.0038009	0.605577	*
GOBP_DEVELOPMENTAL_CELL_GROWTH	193	-0.16658	0.062502	0.003852	0.605577	*
GOBP_REGULATION_OF_MEMBRANE_REPOLARIZATION	27	-0.43583	0.16397	0.0039341	0.605577	*
REACTOME_MIRO_GTPASE_CYCLE	7	-1.0161	0.38232	0.0039388	0.605577	*
BIOCARTA_ETS_PATHWAY	17	-0.57242	0.21565	0.0039768	0.605577	*
KEGG_AXON_GUIDANCE	114	-0.22685	0.0857	0.004064	0.605577	*
GOBP_COLLATERAL_SPROUTING	24	-0.47888	0.181	0.0040795	0.605577	*
STEARMAN_TUMOR_FIELD_EFFECT_UP	31	-0.41694	0.1576	0.0040818	0.605577	*
GOBP_FOLLICLE_STIMULATING_HORMONE_SECRETION	6	-0.9654	0.36497	0.0040867	0.605577	*
WP_THYROID_STIMULATING_HORMONE_TSH_SIGNALING_PATHWAY	60	-0.31675	0.11977	0.0040925	0.605577	*
GOBP_AXON_DEVELOPMENT	400	-0.11664	0.044137	0.0041183	0.605577	*
PID_FGF_PATHWAY	49	-0.33781	0.12789	0.0041329	0.605577	*
GOMF_ENZYME_ACTIVATOR_ACTIVITY	493	-0.10533	0.03992	0.004169	0.605645	*
GOBP_NEGATIVE_REGULATION_OF_BIOSYNTHETIC_PROCESS	1299	-0.06586	0.02511	0.0043642	0.606648	*
GOBP_NEURON_DEVELOPMENT	933	-0.077457	0.029537	0.0043699	0.606648	*
GOBP_CELL_PROLIFERATION_IN_FOREBRAIN	21	-0.55249	0.21153	0.004507	0.606648	*
GOBP_RECEPTOR_LOCALIZATION_TO_NON_MOTILE_CILIUM	4	-1.3075	0.50062	0.0045087	0.606648	*
GOBP_CARDIAC_ATRIUM_DEVELOPMENT	31	-0.4647	0.17818	0.004558	0.606648	*
ABRAMSON_INTERACT_WITH_AIRE	37	-0.35545	0.1365	0.0046105	0.606648	*
GOBP_MYCOTOXIN_METABOLIC_PROCESS	7	-0.91484	0.35197	0.0046768	0.606648	*
PUJANA_XPRSS_INT_NETWORK	154	-0.18331	0.070576	0.0047023	0.606648	*
GOBP_REGULATION_OF_MONONUCLEAR_CELL_MIGRATION	99	-0.22949	0.088534	0.0047741	0.606648	*
GOBP_NEGATIVE_REGULATION_OF_PROTEIN_LOCALIZATION_TO_NUCLEUS	29	-0.4174	0.16122	0.0048176	0.606648	*
GOBP_POSITIVE_REGULATION_OF_FERTILIZATION	4	-1.174	0.45351	0.0048229	0.606648	*
GOBP_MESENCHYME_MORPHOGENESIS	47	-0.35645	0.13807	0.0049222	0.606648	*
REACTOME_SUMOYLATION	150	-0.17921	0.069426	0.004926	0.606648	*
WP_LIVER_X_RECEPTOR_PATHWAY	9	-0.72728	0.28178	0.004931	0.606648	*
GOBP_REGULATION_OF_GOLGI_ORGANIZATION	16	-0.52936	0.20536	0.004978	0.606648	*
GOBP_GLIAL_CELL_DIFFERENTIATION	196	-0.16699	0.064792	0.0049831	0.606648	*
GOBP_EPITHELIAL_TUBE_BRANCHING_INVOLVED_IN_LUNG_MORPHOGENESIS	26	-0.47971	0.18635	0.005029	0.606648	*
GOBP_MEMBRANE_DEPOLARIZATION_DURING_ACTION_POTENTIAL	22	-0.54293	0.211	0.0050437	0.606648	*
WP_SOMATIC_SEX_DETERMINATION	10	-0.67194	0.26114	0.0050441	0.606648	*
REACTOME_ACTIVATED_PKN1_STIMULATES_TRANSCRIPTION_OF_AR_ANDROGEN_RECEPTOR_REGULATED_GENES_KLK2_AND_KLK3	25	-0.4713	0.18339	0.0050909	0.606648	*
GOMF_CYTOKINE_ACTIVITY	177	-0.18401	0.071615	0.0050984	0.606648	*
GOCC_PROTEASOME_REGULATORY_PARTICLE_BASE_SUBCOMPLEX	9	-0.87302	0.34015	0.0051409	0.606648	*
REACTOME_SLC_MEDIATED_TRANSMEMBRANE_TRANSPORT	215	-0.16106	0.062764	0.0051481	0.606648	*
MOREAUX_MULTIPLE_MYELOMA_BY_TACI_UP	297	-0.12957	0.050511	0.0051608	0.606648	*
GOBP_SMOOTHENED_SIGNALING_PATHWAY	129	-0.1843	0.071989	0.0052361	0.606648	*
GOBP_CELLULAR_MACROMOLECULE_CATABOLIC_PROCESS	849	-0.07682	0.030027	0.0052629	0.606648	*
GOBP_REGULATION_OF_HEART_RATE_BY_CARDIAC_CONDUCTION	37	-0.39383	0.15399	0.0052772	0.606648	*
GOBP_LATERAL_MESODERM_DEVELOPMENT	12	-0.62007	0.24261	0.0053023	0.606648	*
GOMF_MORPHOGEN_ACTIVITY	4	-0.91431	0.35798	0.0053281	0.606648	*
GOBP_REGULATION_OF_PHOSPHOLIPASE_C_ACTIVATING_G_PROTEIN_COUPLED_RECEPTOR_SIGNALING_PATHWAY	4	-1.0347	0.40547	0.0053618	0.606648	*
GOMF_OXALATE_TRANSMEMBRANE_TRANSPORTER_ACTIVITY	9	-0.74035	0.29029	0.0053855	0.606648	*
RAMPON_ENRICHED_LEARNING_ENVIRONMENT_LATE_UP	19	-0.45138	0.17701	0.00539	0.606648	*
GOBP_REGULATION_OF_ORGANELLE_ASSEMBLY	204	-0.15589	0.061142	0.0053972	0.606648	*
REACTOME_WNT_LIGAND_BIOGENESIS_AND_TRAFFICKING	22	-0.4277	0.16786	0.0054221	0.606648	*
GOBP_REGULATION_OF_DNA_TEMPLATED_TRANSCRIPTION_INITIATION	68	-0.26295	0.10328	0.0054542	0.606648	*
GOBP_FOREBRAIN_DEVELOPMENT	328	-0.1293	0.050794	0.0054608	0.606648	*
PID_TCR_CALCIUM_PATHWAY	25	-0.4424	0.17412	0.0055358	0.608657	*
GOMF_DIHYDROPYRIMIDINASE_ACTIVITY	6	-0.84223	0.33161	0.0055505	0.608657	*
GOBP_NEGATIVE_REGULATION_OF_DEVELOPMENTAL_PROCESS	754	-0.085415	0.033701	0.0056357	0.611157	*
REACTOME_CELL_CYCLE_MITOTIC	465	-0.10217	0.040378	0.0057044	0.611157	*
GOBP_ANDROGEN_RECEPTOR_SIGNALING_PATHWAY	37	-0.36133	0.14289	0.0057279	0.611157	*
GOBP_RESPONSE_TO_ELECTRICAL_STIMULUS	34	-0.36004	0.14241	0.0057377	0.611157	*
GOBP_NEGATIVE_REGULATION_OF_RNA_BIOSYNTHETIC_PROCESS	1034	-0.070582	0.027962	0.0058036	0.611157	*
TESAR_ALK_AND_JAK_TARGETS_MOUSE_ES_D4_DN	5	-0.72102	0.28613	0.0058752	0.611157	*
TESAR_ALK_TARGETS_HUMAN_ES_4D_DN	5	-0.72102	0.28613	0.0058752	0.611157	*
TESAR_ALK_TARGETS_HUMAN_ES_5D_DN	5	-0.72102	0.28613	0.0058752	0.611157	*
FOROUTAN_INTEGRATED_TGFB_EMT_DN	66	-0.29343	0.11652	0.0059039	0.611157	*
GOCC_COSTAMERE	16	-0.59999	0.23861	0.0059639	0.611157	*
REACTOME_RHO_GTPASE_EFFECTORS	246	-0.13941	0.055593	0.0060805	0.611157	*
GOBP_BONE_CELL_DEVELOPMENT	35	-0.40356	0.16096	0.0060911	0.611157	*
GOMF_DNA_BINDING_TRANSCRIPTION_REPRESSOR_ACTIVITY	263	-0.1381	0.055143	0.0061395	0.611157	*
REACTOME_PRE_NOTCH_EXPRESSION_AND_PROCESSING	62	-0.287	0.11461	0.0061429	0.611157	*
MIKKELSEN_MCV6_ICP_WITH_H3K4ME3_AND_H3K27ME3	32	-0.37754	0.15077	0.006143	0.611157	*
GOBP_NEGATIVE_REGULATION_OF_GLUCONEOGENESIS	12	-0.68368	0.2733	0.0061885	0.611157	*
REACTOME_TRANSCRIPTIONAL_REGULATION_OF_GRANULOPOIESIS	46	-0.34654	0.13856	0.0061967	0.611157	*
LIM_MAMMARY_LUMINAL_MATURE_UP	93	-0.22917	0.091698	0.0062303	0.611157	*
GOBP_PYRIMIDINE_NUCLEOBASE_CATABOLIC_PROCESS	8	-0.77834	0.31193	0.0062995	0.611157	*
GOBP_NEGATIVE_REGULATION_OF_INTERLEUKIN_4_PRODUCTION	6	-1.0471	0.42009	0.0063444	0.611157	*
PID_ALPHA_SYNUCLEIN_PATHWAY	28	-0.45972	0.18458	0.0063822	0.611157	*
ONO_AML1_TARGETS_DN	31	-0.42104	0.16925	0.0064356	0.611157	*
GOBP_POSITIVE_REGULATION_OF_CELL_POPULATION_PROLIFERATION	759	-0.083339	0.033507	0.006443	0.611157	*
MIKKELSEN_IPS_ICP_WITH_H3K4ME3_AND_H327ME3	105	-0.21443	0.086248	0.0064608	0.611157	*
GOBP_LIPID_DROPLET_FORMATION	12	-0.56797	0.22857	0.0064847	0.611157	*
IBRAHIM_NRF2_DOWN	125	-0.19477	0.078611	0.0066178	0.611157	*
BOYAULT_LIVER_CANCER_SUBCLASS_G23_UP	47	-0.31008	0.12517	0.0066264	0.611157	*
GOCC_M_BAND	19	-0.48945	0.19762	0.0066353	0.611157	*
MYLLYKANGAS_AMPLIFICATION_HOT_SPOT_21	5	-1.1747	0.4751	0.0067153	0.611157	*
LAIHO_COLORECTAL_CANCER_SERRATED_UP	104	-0.20777	0.084066	0.0067329	0.611157	*
GOBP_CONNECTIVE_TISSUE_DEVELOPMENT	240	-0.14688	0.059511	0.0067959	0.611157	*
GOBP_NEGATIVE_REGULATION_OF_AUTOPHAGOSOME_ASSEMBLY	11	-0.6082	0.24651	0.0068128	0.611157	*
GOBP_EMBRYONIC_BODY_MORPHOGENESIS	11	-0.68692	0.27864	0.0068515	0.611157	*
GOBP_ANTIGEN_PROCESSING_AND_PRESENTATION_OF_EXOGENOUS_ANTIGEN	31	-0.38171	0.15488	0.0068643	0.611157	*
REACTOME_ABERRANT_REGULATION_OF_MITOTIC_G1_S_TRANSITION_IN_CANCER_DUE_TO_RB1_DEFECTS	15	-0.66132	0.26845	0.0068852	0.611157	*
REACTOME_RHOU_GTPASE_CYCLE	36	-0.38226	0.15521	0.0068975	0.611157	*
GOZGIT_ESR1_TARGETS_DN	630	-0.092896	0.037724	0.0069037	0.611157	*
KEGG_BASAL_CELL_CARCINOMA	46	-0.30126	0.12268	0.0070389	0.619897	*
GOBP_POSITIVE_REGULATION_BY_HOST_OF_VIRAL_TRANSCRIPTION	17	-0.54149	0.22164	0.0072855	0.638307	*
WP_MFAP5MEDIATED_OVARIAN_CANCER_CELL_MOTILITY_AND_INVASIVENESS	12	-0.70251	0.28795	0.0073557	0.641153	*
WP_OVERLAP_BETWEEN_SIGNAL_TRANSDUCTION_PATHWAYS_CONTRIBUTING_TO_LMNA_LAMINOPATHIES	43	-0.34168	0.14019	0.007406	0.641427	*
GOBP_OSTEOCLAST_DEVELOPMENT	17	-0.55891	0.22948	0.0074403	0.641427	*
CAVARD_LIVER_CANCER_MALIGNANT_VS_BENIGN	23	-0.39449	0.1621	0.0074793	0.641427	*
GOBP_CELLULAR_RESPONSE_TO_FATTY_ACID	28	-0.39338	0.16174	0.0075098	0.641427	*
WP_ANDROGEN_RECEPTOR_SIGNALING_PATHWAY	77	-0.24068	0.099171	0.0076204	0.646269	*
GOBP_LUTEINIZING_HORMONE_SECRETION	8	-0.72264	0.29813	0.0076837	0.646269	*
GOBP_NEGATIVE_REGULATION_OF_SMOOTHENED_SIGNALING_PATHWAY	34	-0.35024	0.14465	0.0077402	0.646269	*
GOBP_NEGATIVE_REGULATION_OF_CELL_PROJECTION_ORGANIZATION	166	-0.1614	0.06667	0.0077463	0.646269	*
REACTOME_RHO_GTPASE_CYCLE	388	-0.11022	0.045536	0.0077566	0.646269	*
REACTOME_CDC42_GTPASE_CYCLE	137	-0.186	0.076904	0.0077966	0.646433	*
GOCC_CUL4A_RING_E3_UBIQUITIN_LIGASE_COMPLEX	11	-0.6268	0.25982	0.0079298	0.652384	*
REACTOME_PHASE_3_RAPID_REPOLARISATION	7	-0.67506	0.28049	0.0080544	0.652384	*
GYORFFY_MITOXANTRONE_RESISTANCE	31	-0.39651	0.16484	0.0080822	0.652384	*
GOBP_OLIGODENDROCYTE_DIFFERENTIATION	81	-0.24227	0.10082	0.0081346	0.652384	*
GOMF_SUMO_TRANSFERASE_ACTIVITY	22	-0.42081	0.17516	0.0081498	0.652384	*
GOBP_REGULATION_OF_CELL_PROJECTION_ORGANIZATION	586	-0.087584	0.036481	0.0081861	0.652384	*
REACTOME_DEVELOPMENTAL_BIOLOGY	909	-0.075277	0.031363	0.0082	0.652384	*
GOBP_CELLULAR_RESPONSE_TO_STEROID_HORMONE_STIMULUS	180	-0.16199	0.067497	0.0082055	0.652384	*
WP_MALIGNANT_PLEURAL_MESOTHELIOMA	376	-0.11219	0.04678	0.0082414	0.652384	*
FONTAINE_FOLLICULAR_THYROID_ADENOMA_DN	58	-0.2936	0.12245	0.0082522	0.652384	*
GOBP_NEGATIVE_REGULATION_OF_CELLULAR_COMPONENT_ORGANIZATION	596	-0.085379	0.035637	0.0082982	0.652984	*
GARGALOVIC_RESPONSE_TO_OXIDIZED_PHOSPHOLIPIDS_SALMON_DN	14	-0.58022	0.24293	0.008466	0.662099	*
REACTOME_PTK6_REGULATES_CELL_CYCLE	5	-1.19	0.49865	0.0085105	0.662099	*
GOBP_INHIBITION_OF_NEUROEPITHELIAL_CELL_DIFFERENTIATION	2	-1.0084	0.4227	0.0085309	0.662099	*
DESERT_PERIVENOUS_HEPATOCELLULAR_CARCINOMA_SUBCLASS_UP	141	-0.17684	0.074207	0.0085897	0.663632	*
GOBP_CHLORIDE_TRANSPORT	94	-0.22793	0.095751	0.0086519	0.665413	*
REACTOME_INFECTION_WITH_MYCOBACTERIUM_TUBERCULOSIS	23	-0.43935	0.18489	0.0087512	0.670019	*
GOBP_INTESTINAL_CHOLESTEROL_ABSORPTION	15	-0.605	0.25488	0.0088133	0.671747	*
GOMF_ATP_DEPENDENT_ACTIVITY_ACTING_ON_RNA	64	-0.23115	0.097577	0.0089281	0.675189	*
GOMF_NUCLEOSIDE_TRIPHOSPHATASE_REGULATOR_ACTIVITY	424	-0.10407	0.04394	0.0089379	0.675189	*
REACTOME_TP53_REGULATES_METABOLIC_GENES	73	-0.22084	0.09346	0.0090718	0.682272	*
GOCC_RECYCLING_ENDOSOME	170	-0.15228	0.064587	0.0092014	0.687369	*
GOMF_ARMADILLO_REPEAT_DOMAIN_BINDING	10	-0.58364	0.24778	0.0092572	0.687369	*
GOBP_REGULATION_OF_SMOOTHENED_SIGNALING_PATHWAY	81	-0.21642	0.091886	0.0092609	0.687369	*
GOBP_REGULATION_OF_GLUCONEOGENESIS	38	-0.35976	0.1529	0.0093192	0.687407	*
WP_AFLATOXIN_B1_METABOLISM	6	-0.8	0.34013	0.0093423	0.687407	*
KEGG_ANTIGEN_PROCESSING_AND_PRESENTATION	47	-0.3165	0.13469	0.0093979	0.688518	*
GOBP_REGULATION_OF_RECEPTOR_MEDIATED_ENDOCYTOSIS	95	-0.20999	0.089436	0.0094453	0.68902	*
GOBP_CELL_PROJECTION_ORGANIZATION	1359	-0.05731	0.024458	0.0095655	0.690754	*
GOBP_POSITIVE_REGULATION_OF_MONONUCLEAR_CELL_MIGRATION	57	-0.26423	0.11283	0.0096027	0.690754	*
WP_INTERFERON_TYPE_I_SIGNALING_PATHWAYS	50	-0.29814	0.12732	0.0096033	0.690754	*
SA_REG_CASCADE_OF_CYCLIN_EXPR	11	-0.65755	0.28105	0.0096577	0.690754	*
WILCOX_RESPONSE_TO_PROGESTERONE_DN	51	-0.28904	0.12362	0.0096972	0.690754	*
REACTOME_TRANSPORT_OF_INORGANIC_CATIONS_ANIONS_AND_AMINO_ACIDS_OLIGOPEPTIDES	94	-0.22435	0.095979	0.0097129	0.690754	*
GOBP_POSITIVE_REGULATION_OF_RETINOIC_ACID_RECEPTOR_SIGNALING_PATHWAY	4	-0.96725	0.41484	0.0098667	0.692248	*
GOBP_REGULATION_OF_VENTRICULAR_CARDIAC_MUSCLE_CELL_MEMBRANE_REPOLARIZATION	18	-0.45612	0.1957	0.0098891	0.692248	*
ZHENG_IL22_SIGNALING_DN	33	-0.32739	0.14052	0.0099115	0.692248	*
KIM_BIPOLAR_DISORDER_OLIGODENDROCYTE_DENSITY_CORR_DN	75	-0.22258	0.095548	0.0099224	0.692248	*
LIU_PROSTATE_CANCER_DN	426	-0.10239	0.04398	0.0099568	0.692248	*
GOBP_CENTRAL_NERVOUS_SYSTEM_DEVELOPMENT	889	-0.072047	0.030973	0.010013	0.692248	*
GOBP_INOSITOL_PHOSPHATE_MEDIATED_SIGNALING	53	-0.28588	0.12291	0.010019	0.692248	*
GOBP_POSITIVE_REGULATION_OF_CIRCADIAN_SLEEP_WAKE_CYCLE_SLEEP	4	-1.2404	0.53389	0.010086	0.694055	*
STEARMAN_LUNG_CANCER_EARLY_VS_LATE_UP	114	-0.19258	0.082992	0.010164	0.694055	*
GOMF_GDP_BINDING	63	-0.2407	0.10381	0.010216	0.694055	*
REACTOME_PTEN_REGULATION	116	-0.18533	0.079984	0.010255	0.694055	*
GOBP_POST_GOLGI_VESICLE_MEDIATED_TRANSPORT	95	-0.20111	0.086794	0.010258	0.694055	*
GOBP_BONE_TRABECULA_FORMATION	9	-0.58268	0.25169	0.010311	0.694055	*
GOBP_POSITIVE_REGULATION_OF_LYMPHOCYTE_CHEMOTAXIS	16	-0.44446	0.19204	0.010331	0.694055	*
GOBP_GALACTOLIPID_BIOSYNTHETIC_PROCESS	6	-0.89836	0.38863	0.010406	0.696342	*
GOCC_CELL_CORTEX	271	-0.12337	0.053424	0.010469	0.69781	*
GOBP_ACTIN_MODIFICATION	4	-1.4601	0.63347	0.010593	0.70316	*
GOBP_POSITIVE_REGULATION_OF_TELOMERE_CAPPING	15	-0.56042	0.24329	0.010632	0.70316	*
GOBP_REGULATION_OF_EPITHELIAL_TO_MESENCHYMAL_TRANSITION_INVOLVED_IN_ENDOCARDIAL_CUSHION_FORMATION	7	-0.88144	0.38347	0.010772	0.703975	*
GOBP_CAMERA_TYPE_EYE_PHOTORECEPTOR_CELL_DIFFERENTIATION	24	-0.41818	0.18195	0.010778	0.703975	*
GOCC_SPECTRIN	9	-0.6865	0.29876	0.010793	0.703975	*
GOBP_MYOFIBROBLAST_DIFFERENTIATION	6	-1.1452	0.4985	0.01081	0.703975	*
GOBP_ENDOTHELIAL_CELL_FATE_COMMITMENT	7	-0.90809	0.39557	0.010854	0.704143	*
GOMF_STRUCTURAL_CONSTITUENT_OF_MYELIN_SHEATH	9	-0.6966	0.3038	0.010933	0.70486	*
GOBP_PLATELET_ACTIVATING_FACTOR_METABOLIC_PROCESS	8	-0.6051	0.26396	0.010948	0.70486	*
YAO_TEMPORAL_RESPONSE_TO_PROGESTERONE_CLUSTER_7	54	-0.25626	0.11188	0.011002	0.705664	*
GOBP_NEGATIVE_REGULATION_OF_CAMP_MEDIATED_SIGNALING	10	-0.66205	0.28922	0.011044	0.705695	*
WP_INFLUENCE_OF_LAMINOPATHIES_ON_WNT_SIGNALING	29	-0.36686	0.16051	0.011146	0.708737	*
GOBP_REGULATION_OF_INTRACELLULAR_STEROID_HORMONE_RECEPTOR_SIGNALING_PATHWAY	63	-0.25309	0.11078	0.011175	0.708737	*
GOBP_REGULATION_OF_RESPONSE_TO_REACTIVE_OXYGEN_SPECIES	29	-0.39371	0.17253	0.011253	0.711031	*
GOMF_GTPASE_BINDING	267	-0.11655	0.051172	0.011383	0.711771	*
GOBP_HETEROTYPIC_CELL_CELL_ADHESION	52	-0.29546	0.12995	0.011501	0.711771	*
WNT_SIGNALING	77	-0.24323	0.10698	0.011505	0.711771	*
GOBP_REGULATION_OF_OPSONIZATION	10	-0.66707	0.29358	0.011545	0.711771	*
GOBP_COLLATERAL_SPROUTING_IN_ABSENCE_OF_INJURY	5	-0.70937	0.31244	0.011598	0.711771	*
GOMF_BICARBONATE_TRANSMEMBRANE_TRANSPORTER_ACTIVITY	22	-0.44253	0.19491	0.011599	0.711771	*
GOMF_DNA_DEMETHYLASE_ACTIVITY	5	-0.68825	0.30354	0.01169	0.711771	*
GOBP_GLIOGENESIS	265	-0.12617	0.055656	0.011705	0.711771	*
DUTERTRE_ESTRADIOL_RESPONSE_24HR_DN	451	-0.099643	0.044026	0.011817	0.711771	*
GOBP_REGULATION_OF_FIBROBLAST_GROWTH_FACTOR_RECEPTOR_SIGNALING_PATHWAY	27	-0.39523	0.17486	0.011909	0.711771	*
GOMF_MOLECULAR_FUNCTION_INHIBITOR_ACTIVITY	592	-0.085379	0.037789	0.011937	0.711771	*
GOMF_UBIQUITIN_LIKE_PROTEIN_PEPTIDASE_ACTIVITY	101	-0.19003	0.084145	0.011969	0.711771	*
GOBP_CARDIAC_CONDUCTION	84	-0.23023	0.10201	0.012014	0.711771	*
DACOSTA_UV_RESPONSE_VIA_ERCC3_DN	819	-0.073242	0.032458	0.012027	0.711771	*
KIM_PTEN_TARGETS_UP	16	-0.57111	0.25326	0.012074	0.711771	*
GOBP_TETRAHYDROBIOPTERIN_METABOLIC_PROCESS	8	-0.70638	0.31329	0.012083	0.711771	*
NEMETH_INFLAMMATORY_RESPONSE_LPS_DN	24	-0.40505	0.17967	0.012093	0.711771	*
SABATES_COLORECTAL_ADENOMA_DN	243	-0.1327	0.058869	0.012102	0.711771	*
GOBP_REGULATION_OF_MONOCYTE_CHEMOTAXIS	23	-0.38988	0.173	0.012116	0.711771	*
MOREAUX_B_LYMPHOCYTE_MATURATION_BY_TACI_UP	68	-0.24428	0.10847	0.012168	0.711771	*
GOBP_CHRONIC_INFLAMMATORY_RESPONSE	16	-0.52198	0.23182	0.012178	0.711771	*
GOBP_POSITIVE_REGULATION_OF_RNA_POLYMERASE_II_TRANSCRIPTION_PREINITIATION_COMPLEX_ASSEMBLY	5	-0.73357	0.32582	0.012186	0.711771	*
REACTOME_RHO_GTPASES_ACTIVATE_PAKS	19	-0.4187	0.18609	0.012231	0.711953	*
GOBP_NEGATIVE_REGULATION_OF_DENDRITE_MORPHOGENESIS	8	-0.70757	0.31468	0.012278	0.71225	*
WP_ROBO4_AND_VEGF_SIGNALING_PATHWAYS_CROSSTALK	4	-1.0367	0.46152	0.012348	0.713874	*
GOBP_NEGATIVE_REGULATION_OF_NUCLEOBASE_CONTAINING_COMPOUND_METABOLIC_PROCESS	1241	-0.05729	0.025577	0.012558	0.723554	*
GOMF_SULFATE_TRANSMEMBRANE_TRANSPORTER_ACTIVITY	15	-0.50568	0.22648	0.012788	0.726669	*
GOBP_RETINAL_CONE_CELL_DIFFERENTIATION	11	-0.64568	0.28983	0.012955	0.726669	*
GOBP_PROTEOLYSIS	1458	-0.054259	0.024357	0.012961	0.726669	*
GOBP_WALKING_BEHAVIOR	32	-0.33854	0.15202	0.01298	0.726669	*
GOBP_EYE_MORPHOGENESIS	136	-0.18095	0.081312	0.013034	0.726669	*
GOBP_CARTILAGE_MORPHOGENESIS	7	-0.79744	0.35841	0.013051	0.726669	*
GOBP_RESPONSE_TO_ORGANOPHOSPHORUS	113	-0.1734	0.078039	0.013148	0.726669	*
WP_NCRNAS_INVOLVED_IN_WNT_SIGNALING_IN_HEPATOCELLULAR_CARCINOMA	71	-0.23574	0.10615	0.013187	0.726669	*
GOBP_EPITHELIAL_CELL_FATE_COMMITMENT	12	-0.66925	0.30173	0.013283	0.726669	*
WP_LNCRNA_IN_CANONICAL_WNT_SIGNALING_AND_COLORECTAL_CANCER	77	-0.22265	0.10047	0.013346	0.726669	*
GOMF_ATP_DEPENDENT_PROTEIN_DISAGGREGASE_ACTIVITY	4	-0.97155	0.43847	0.01336	0.726669	*
GOBP_MITOTIC_DNA_REPLICATION_CHECKPOINT_SIGNALING	9	-0.77357	0.34925	0.013389	0.726669	*
BIOCARTA_DC_PATHWAY	13	-0.54728	0.24718	0.013419	0.726669	*
CLASPER_LYMPHATIC_VESSELS_DURING_METASTASIS_DN	30	-0.39178	0.17699	0.013435	0.726669	*
WEIGEL_OXIDATIVE_STRESS_BY_HNE_AND_TBH	56	-0.27237	0.1231	0.013471	0.726669	*
GOBP_AUTOPHAGOSOME_ORGANIZATION	94	-0.19214	0.08686	0.013491	0.726669	*
SCHWAB_TARGETS_OF_BMYB_POLYMORPHIC_VARIANTS_UP	11	-0.73752	0.33406	0.013638	0.726669	*
GOMF_ACID_PHOSPHATASE_ACTIVITY	9	-0.62892	0.28491	0.01365	0.726669	*
GOBP_CERAMIDE_1_PHOSPHATE_TRANSPORT	6	-0.82607	0.37443	0.013693	0.726669	*
GOBP_REGULATION_OF_LEUKOCYTE_CHEMOTAXIS	107	-0.18959	0.086065	0.013809	0.726669	*
LI_CYTIDINE_ANALOGS_CYCTOTOXICITY	13	-0.45359	0.20593	0.013816	0.726669	*
GOCC_BASAL_CORTEX	5	-0.81888	0.3718	0.013825	0.726669	*
WP_SPINAL_CORD_INJURY	102	-0.19802	0.089948	0.013858	0.726669	*
WANG_RESPONSE_TO_FORSKOLIN_DN	8	-0.62886	0.28569	0.013867	0.726669	*
REACTOME_BETA_CATENIN_INDEPENDENT_WNT_SIGNALING	124	-0.17736	0.080633	0.013925	0.726669	*
GOBP_EMBRYO_DEVELOPMENT	956	-0.065277	0.029697	0.013979	0.726669	*
SLEBOS_HEAD_AND_NECK_CANCER_WITH_HPV_UP	68	-0.23033	0.10486	0.014032	0.726669	*
GOBP_PEPTIDYL_SERINE_AUTOPHOSPHORYLATION	8	-0.68269	0.31097	0.014077	0.726669	*
REACTOME_M_PHASE	336	-0.10346	0.047168	0.014148	0.726669	*
REACTOME_NETRIN_MEDIATED_REPULSION_SIGNALS	8	-0.84383	0.38486	0.014178	0.726669	*
RICKMAN_HEAD_AND_NECK_CANCER_F	48	-0.27334	0.12468	0.01419	0.726669	*
GOMF_RNA_POLYMERASE_II_SPECIFIC_DNA_BINDING_TRANSCRIPTION_FACTOR_BINDING	302	-0.11373	0.051933	0.014273	0.726669	*
GOMF_SIGNAL_RECOGNITION_PARTICLE_BINDING	7	-0.65674	0.2999	0.014274	0.726669	*
RODRIGUES_NTN1_TARGETS_DN	129	-0.17855	0.081635	0.014371	0.726669	*
WP_OSTEOBLAST_DIFFERENTIATION_AND_RELATED_DISEASES	101	-0.19513	0.089247	0.014402	0.726669	*
GOBP_NEGATIVE_REGULATION_OF_SECONDARY_METABOLITE_BIOSYNTHETIC_PROCESS	5	-1.1678	0.53427	0.014425	0.726669	*
MOOTHA_GLYCOGEN_METABOLISM	18	-0.50252	0.23034	0.014575	0.726669	*
GOBP_TELENCEPHALON_DEVELOPMENT	228	-0.12972	0.059497	0.014627	0.726669	*
SCHAEFFER_PROSTATE_DEVELOPMENT_6HR_DN	421	-0.09333	0.042815	0.014641	0.726669	*
TONG_INTERACT_WITH_PTTG1	46	-0.31454	0.1443	0.014646	0.726669	*
PID_E2F_PATHWAY	67	-0.23199	0.10649	0.014691	0.726669	*
GOBP_REGULATION_OF_PROTEOLYSIS	592	-0.081907	0.037627	0.014756	0.726669	*
GOMF_TRANSCRIPTION_REGULATOR_ACTIVITY	1410	-0.054584	0.025077	0.014762	0.726669	*
GOBP_NEUTROPHIL_MEDIATED_KILLING_OF_GRAM_NEGATIVE_BACTERIUM	5	-0.80476	0.36993	0.014806	0.726669	*
GOBP_RADIAL_GLIA_GUIDED_PYRAMIDAL_NEURON_MIGRATION	5	-0.78093	0.35906	0.014827	0.726669	*
GOBP_RECOGNITION_OF_APOPTOTIC_CELL	7	-0.64626	0.2973	0.01487	0.726669	*
SA_G1_AND_S_PHASES	13	-0.48102	0.2214	0.014912	0.726669	*
GOBP_ENDOCARDIAL_CUSHION_MORPHOGENESIS	36	-0.3625	0.16687	0.014925	0.726669	*
GOMF_PROTEIN_DEMETHYLASE_ACTIVITY	22	-0.37786	0.17399	0.014944	0.726669	*
GOBP_MEMBRANE_DOCKING	85	-0.21427	0.098694	0.01497	0.726669	*
REACTOME_RHO_GTPASES_ACTIVATE_PKNS	48	-0.27595	0.12712	0.014981	0.726669	*
GOBP_CEREBRAL_CORTEX_REGIONALIZATION	7	-0.86399	0.39823	0.015028	0.726669	*
KEGG_TGF_BETA_SIGNALING_PATHWAY	75	-0.24695	0.11383	0.015028	0.726669	*
REACTOME_MULTIFUNCTIONAL_ANION_EXCHANGERS	9	-0.64646	0.29826	0.015108	0.726669	*
REACTOME_TRANSCRIPTIONAL_REGULATION_OF_TESTIS_DIFFERENTIATION	9	-0.60543	0.27934	0.015112	0.726669	*
REACTOME_RESPONSE_OF_MTB_TO_PHAGOCYTOSIS	20	-0.45762	0.21115	0.015116	0.726669	*
GOBP_GLYCOSYLCERAMIDE_BIOSYNTHETIC_PROCESS	8	-0.65376	0.30171	0.015131	0.726669	*
GOMF_DYNEIN_COMPLEX_BINDING	23	-0.37869	0.17485	0.01517	0.726669	*
GOBP_REGULATION_OF_VOLTAGE_GATED_SODIUM_CHANNEL_ACTIVITY	7	-0.73198	0.33798	0.015174	0.726669	*
DANG_BOUND_BY_MYC	887	-0.062865	0.029037	0.015201	0.726669	*
GOBP_RESPONSE_TO_TRANSFORMING_GROWTH_FACTOR_BETA	235	-0.13123	0.060627	0.01522	0.726669	*
GOBP_HISTONE_H3_K9_DEMETHYLATION	6	-0.59704	0.27641	0.015396	0.732058	*
GOBP_NUCLEOBASE_CATABOLIC_PROCESS	10	-0.62017	0.2872	0.015419	0.732058	*
WP_MECHANOREGULATION_AND_PATHOLOGY_OF_YAPTAZ_VIA_HIPPO_AND_NONHIPPO_MECHANISMS	42	-0.28889	0.13401	0.015557	0.736552	*
GOBP_POSITIVE_REGULATION_OF_STEM_CELL_PROLIFERATION	35	-0.3262	0.15149	0.015656	0.739181	*
TAKEDA_TARGETS_OF_NUP98_HOXA9_FUSION_10D_DN	118	-0.17533	0.081542	0.01578	0.742645	*
GOBP_REGULATION_OF_CARDIAC_MUSCLE_CELL_MEMBRANE_REPOLARIZATION	20	-0.40359	0.18781	0.01583	0.742645	*
GOCC_EXTRINSIC_COMPONENT_OF_SYNAPTIC_MEMBRANE	10	-0.52117	0.24292	0.015968	0.742645	*
PUJANA_BRCA_CENTERED_NETWORK	107	-0.17744	0.082731	0.015994	0.742645	*
WANG_TARGETS_OF_MLL_CBP_FUSION_DN	43	-0.27794	0.12959	0.015994	0.742645	*
KAAB_HEART_ATRIUM_VS_VENTRICLE_UP	211	-0.13229	0.061705	0.016027	0.742645	*
GOMF_STRUCTURAL_CONSTITUENT_OF_MUSCLE	39	-0.27343	0.12766	0.016109	0.742645	*
GOMF_SPHINGOLIPID_TRANSFER_ACTIVITY	7	-0.76157	0.35574	0.016152	0.742645	*
XU_GH1_EXOGENOUS_TARGETS_DN	88	-0.20219	0.094495	0.0162	0.742645	*
GOBP_ER_OVERLOAD_RESPONSE	11	-0.61811	0.2889	0.016205	0.742645	*
ZWANG_EGF_INTERVAL_DN	169	-0.13904	0.064991	0.01621	0.742645	*
GOBP_NEUTRAL_AMINO_ACID_TRANSPORT	52	-0.27842	0.13039	0.016375	0.742923	*
GOMF_HYDROLASE_ACTIVITY_ACTING_ON_CARBON_NITROGEN_BUT_NOT_PEPTIDE_BONDS	119	-0.17316	0.081116	0.016399	0.742923	*
PID_AR_PATHWAY	53	-0.25253	0.11832	0.016414	0.742923	*
GOBP_RETINA_MORPHOGENESIS_IN_CAMERA_TYPE_EYE	53	-0.27304	0.12797	0.016448	0.742923	*
GOBP_SENSORY_PERCEPTION_OF_TASTE	47	-0.27636	0.12977	0.016611	0.742923	*
BIOCARTA_ERBB3_PATHWAY	5	-0.90051	0.42286	0.016612	0.742923	*
GOBP_LOBAR_BRONCHUS_DEVELOPMENT	4	-0.94983	0.44653	0.016712	0.742923	*
GOBP_LOBAR_BRONCHUS_EPITHELIUM_DEVELOPMENT	4	-0.94983	0.44653	0.016712	0.742923	*
GOBP_NEGATIVE_REGULATION_OF_POTASSIUM_ION_TRANSPORT	29	-0.34525	0.16231	0.016714	0.742923	*
GOMF_TRANSFORMING_GROWTH_FACTOR_BETA_RECEPTOR_BINDING	21	-0.40644	0.19109	0.016719	0.742923	*
GOBP_NEURON_PROJECTION_EXTENSION	146	-0.15087	0.07096	0.016756	0.742923	*
GOBP_SENSORY_PERCEPTION_OF_UMAMI_TASTE	6	-0.74354	0.34982	0.016782	0.742923	*
PID_HNF3A_PATHWAY	36	-0.31017	0.14596	0.016797	0.742923	*
GOBP_REGULATION_OF_ANDROGEN_RECEPTOR_SIGNALING_PATHWAY	23	-0.38278	0.18019	0.016828	0.742923	*
PID_ARF6_DOWNSTREAM_PATHWAY	14	-0.50892	0.23976	0.0169	0.744169	*
GOBP_HIGH_DENSITY_LIPOPROTEIN_PARTICLE_REMODELING	12	-0.59525	0.28127	0.017169	0.745306	*
GOBP_REGULATION_OF_DEFENSE_RESPONSE_TO_FUNGUS	5	-0.82032	0.38765	0.017175	0.745306	*
GOBP_SENSORY_PERCEPTION_OF_BITTER_TASTE	28	-0.36764	0.17383	0.017229	0.745306	*
GOBP_LIPID_DIGESTION	17	-0.52018	0.24607	0.017269	0.745306	*
GOBP_REGULATION_OF_PROTEIN_LOCALIZATION_TO_NUCLEUS	121	-0.15904	0.075265	0.017303	0.745306	*
REACTOME_SIGNALING_BY_TGF_BETA_RECEPTOR_COMPLEX	85	-0.21071	0.099741	0.017325	0.745306	*
REACTOME_MITOTIC_G1_PHASE_AND_G1_S_TRANSITION	132	-0.16175	0.076583	0.017349	0.745306	*
GOBP_GALACTOLIPID_METABOLIC_PROCESS	7	-0.77007	0.36465	0.01736	0.745306	*
GOBP_RESPONSE_TO_GRAVITY	10	-0.52747	0.2499	0.017408	0.745306	*
DAIRKEE_CANCER_PRONE_RESPONSE_BPA	48	-0.2594	0.12295	0.017443	0.745306	*
GOBP_POSITIVE_REGULATION_OF_DNA_TEMPLATED_TRANSCRIPTION_INITIATION	57	-0.23079	0.10939	0.01745	0.745306	*
GOBP_POSITIVE_REGULATION_OF_LAMELLIPODIUM_MORPHOGENESIS	7	-0.8839	0.41898	0.017452	0.745306	*
GOBP_REGULATION_OF_RNA_POLYMERASE_II_TRANSCRIPTION_PREINITIATION_COMPLEX_ASSEMBLY	8	-0.59298	0.28123	0.017502	0.745568	*
GOBP_ENDODERMAL_CELL_DIFFERENTIATION	41	-0.29907	0.1421	0.017668	0.749267	*
GOMF_NUCLEAR_STEROID_RECEPTOR_ACTIVITY	22	-0.39388	0.18716	0.017677	0.749267	*
GOBP_NEGATIVE_REGULATION_OF_NEURON_PROJECTION_REGENERATION	12	-0.5771	0.27451	0.017772	0.750609	*
BROWNE_HCMV_INFECTION_2HR_DN	44	-0.28705	0.13658	0.017797	0.750609	*
GAVIN_FOXP3_TARGETS_CLUSTER_T7	83	-0.19813	0.094372	0.017897	0.752601	*
GOBP_REGULATION_OF_ATP_BIOSYNTHETIC_PROCESS	15	-0.44937	0.21414	0.017941	0.752601	*
GOBP_MULTI_CILIATED_EPITHELIAL_CELL_DIFFERENTIATION	7	-0.72505	0.34599	0.018067	0.752601	*
GOBP_RESPIRATORY_SYSTEM_DEVELOPMENT	177	-0.14488	0.069141	0.018072	0.752601	*
GOBP_TAXIS	504	-0.08558	0.040875	0.018153	0.752601	*
GOMF_E_BOX_BINDING	33	-0.34729	0.16598	0.018213	0.752601	*
GOBP_CALCINEURIN_MEDIATED_SIGNALING	44	-0.27562	0.1318	0.018263	0.752601	*
GOMF_HISTONE_H3K4_DEMETHYLASE_ACTIVITY	6	-0.73698	0.35249	0.018282	0.752601	*
GOBP_DENDRITE_ARBORIZATION	10	-0.70813	0.33871	0.018286	0.752601	*
MORI_IMMATURE_B_LYMPHOCYTE_DN	79	-0.18812	0.089979	0.018287	0.752601	*
BIOCARTA_FAS_PATHWAY	29	-0.36453	0.17471	0.018474	0.757051	*
FONTAINE_PAPILLARY_THYROID_CARCINOMA_UP	54	-0.26722	0.12813	0.01852	0.757051	*
GOBP_L_ALANINE_TRANSMEMBRANE_TRANSPORT	4	-1.1325	0.54312	0.018532	0.757051	*
GOBP_CENTRIOLE_ASSEMBLY	42	-0.28135	0.1351	0.018657	0.757051	*
GOBP_RESPONSE_TO_CISPLATIN	6	-0.936	0.44957	0.018679	0.757051	*
GOBP_LUNG_ASSOCIATED_MESENCHYME_DEVELOPMENT	7	-0.67179	0.3228	0.018718	0.757051	*
REACTOME_RMTS_METHYLATE_HISTONE_ARGININES	39	-0.2769	0.13306	0.018727	0.757051	*
ROETH_TERT_TARGETS_UP	14	-0.46249	0.22237	0.018781	0.757051	*
GOBP_MICROTUBULE_ORGANIZING_CENTER_ORGANIZATION	140	-0.15289	0.073525	0.018796	0.757051	*
GOBP_POSITIVE_REGULATION_OF_HEPATIC_STELLATE_CELL_ACTIVATION	5	-0.78444	0.37764	0.0189	0.75809	*
GOBP_ATRIAL_SEPTUM_DEVELOPMENT	19	-0.49419	0.23794	0.018911	0.75809	*
GOBP_NEGATIVE_REGULATION_OF_TRANSCRIPTION_BY_RNA_POLYMERASE_II	757	-0.066738	0.03219	0.019084	0.75816	*
MARTINELLI_IMMATURE_NEUTROPHIL_UP	7	-0.70308	0.33947	0.019182	0.75816	*
GOBP_RESPONSE_TO_INTERLEUKIN_4	28	-0.33503	0.16184	0.019226	0.75816	*
ZHAN_MULTIPLE_MYELOMA_DN	30	-0.3234	0.15642	0.019356	0.75816	*
WALLACE_PROSTATE_CANCER_RACE_DN	69	-0.19966	0.096737	0.019522	0.75816	*
GOBP_BASEMENT_MEMBRANE_ASSEMBLY	8	-0.57643	0.27937	0.01955	0.75816	*
GOBP_FRUCTOSE_METABOLIC_PROCESS	11	-0.62998	0.30555	0.019622	0.75816	*
GLINSKY_CANCER_DEATH_UP	4	-0.7452	0.36158	0.019661	0.75816	*
REACTOME_RUNX2_REGULATES_OSTEOBLAST_DIFFERENTIATION	21	-0.42759	0.20748	0.019667	0.75816	*
WANG_METASTASIS_OF_BREAST_CANCER_ESR1_UP	19	-0.38747	0.18804	0.019682	0.75816	*
GOBP_SULFATE_TRANSPORT	17	-0.43983	0.21359	0.019744	0.75816	*
NABA_SECRETED_FACTORS	257	-0.12126	0.05895	0.019852	0.75816	*
GOBP_FAT_CELL_DIFFERENTIATION	197	-0.13283	0.064642	0.019952	0.75816	*
PETRETTO_BLOOD_PRESSURE_DN	6	-0.92688	0.45109	0.01996	0.75816	*
GOBP_POSITIVE_REGULATION_OF_G_PROTEIN_COUPLED_RECEPTOR_SIGNALING_PATHWAY	23	-0.40012	0.19492	0.020057	0.75816	*
REACTOME_TRANSPORT_OF_VITAMINS_NUCLEOSIDES_AND_RELATED_MOLECULES	32	-0.32457	0.15816	0.020086	0.75816	*
GOBP_PROTEIN_DEGLUTAMYLATION	5	-1.0397	0.50668	0.020094	0.75816	*
LEIN_ASTROCYTE_MARKERS	39	-0.26815	0.13076	0.020155	0.75816	*
GOMF_ROUNDABOUT_BINDING	7	-0.72026	0.35142	0.020213	0.75816	*
GOBP_CELLULAR_RESPONSE_TO_PARATHYROID_HORMONE_STIMULUS	7	-0.53324	0.26019	0.020219	0.75816	*
BIOCARTA_AGR_PATHWAY	29	-0.33866	0.16526	0.020227	0.75816	*
GOBP_UMP_CATABOLIC_PROCESS	5	-0.8613	0.4207	0.020324	0.75816	*
GOBP_POSITIVE_REGULATION_OF_PROTEIN_LOCALIZATION_TO_SYNAPSE	5	-0.94998	0.4641	0.020341	0.75816	*
CADWELL_ATG16L1_TARGETS_UP	87	-0.18718	0.091568	0.020477	0.75816	*
INAMURA_LUNG_CANCER_SCC_DN	12	-0.53377	0.26116	0.020492	0.75816	*
GOMF_HISTONE_H3K9_DEMETHYLASE_ACTIVITY	10	-0.51034	0.24981	0.020539	0.75816	*
GOBP_POSITIVE_REGULATION_OF_LEUKOCYTE_CHEMOTAXIS	83	-0.19758	0.096754	0.020579	0.75816	*
MELLMAN_TUT1_TARGETS_DN	43	-0.25527	0.1251	0.020659	0.75816	*
GOBP_REGULATION_OF_MUSCLE_TISSUE_DEVELOPMENT	37	-0.29197	0.14309	0.020661	0.75816	*
WP_ESTROGEN_RECEPTOR_PATHWAY	13	-0.49332	0.24192	0.020723	0.75816	*
GOCC_TRNA_METHYLTRANSFERASE_COMPLEX	6	-0.81033	0.3974	0.02073	0.75816	*
ZAIDI_OSTEOBLAST_TRANSCRIPTION_FACTORS	11	-0.56412	0.27669	0.020744	0.75816	*
GOBP_REGULATION_OF_DNA_BINDING	107	-0.18654	0.091518	0.020768	0.75816	*
GOBP_MORPHOGENESIS_OF_A_BRANCHING_STRUCTURE	160	-0.14673	0.072019	0.020818	0.75816	*
BUCKANOVICH_T_LYMPHOCYTE_HOMING_ON_TUMOR_UP	19	-0.4378	0.21492	0.020834	0.75816	*
GOBP_PALLIUM_DEVELOPMENT	155	-0.14454	0.070975	0.020861	0.75816	*
REACTOME_RAC2_GTPASE_CYCLE	76	-0.21288	0.10456	0.020883	0.75816	*
GOBP_GLOMERULAR_MESANGIUM_DEVELOPMENT	14	-0.49575	0.24349	0.020886	0.75816	*
HUMMERICH_SKIN_CANCER_PROGRESSION_DN	85	-0.19241	0.094545	0.020928	0.75816	*
LUI_THYROID_CANCER_PAX8_PPARG_UP	40	-0.27116	0.13327	0.020951	0.75816	*
GOBP_CARDIAC_SEPTUM_MORPHOGENESIS	60	-0.25838	0.127	0.020957	0.75816	*
REACTOME_CRMPS_IN_SEMA3A_SIGNALING	15	-0.44039	0.21657	0.021013	0.75816	*
REACTOME_INTERACTION_BETWEEN_L1_AND_ANKYRINS	28	-0.36802	0.181	0.02102	0.75816	*
WHITESIDE_CISPLATIN_RESISTANCE_UP	8	-0.61471	0.30236	0.021033	0.75816	*
GOBP_AXIS_ELONGATION	24	-0.35398	0.17412	0.021038	0.75816	*
REACTOME_ESR_MEDIATED_SIGNALING	159	-0.1442	0.071063	0.021227	0.75816	*
GOBP_EPITHELIAL_TO_MESENCHYMAL_TRANSITION_INVOLVED_IN_ENDOCARDIAL_CUSHION_FORMATION	14	-0.55878	0.27567	0.021339	0.75816	*
DANG_MYC_TARGETS_UP	114	-0.15096	0.074522	0.021406	0.75816	*
PID_ERBB1_DOWNSTREAM_PATHWAY	99	-0.17316	0.085521	0.021455	0.75816	*
GOBP_REGULATION_OF_GLUCOSE_METABOLIC_PROCESS	82	-0.20521	0.10135	0.021456	0.75816	*
MARTIN_NFKB_TARGETS_DN	10	-0.50008	0.24703	0.021477	0.75816	*
GOMF_C3HC4_TYPE_RING_FINGER_DOMAIN_BINDING	4	-0.9075	0.4484	0.021501	0.75816	*
GOBP_BONE_TRABECULA_MORPHOGENESIS	12	-0.48038	0.23736	0.021503	0.75816	*
WP_PLURIPOTENT_STEM_CELL_DIFFERENTIATION_PATHWAY	37	-0.2906	0.14382	0.021672	0.75816	*
GOMF_SECONDARY_ACTIVE_SULFATE_TRANSMEMBRANE_TRANSPORTER_ACTIVITY	10	-0.52835	0.26165	0.021736	0.75816	*
GOBP_REGULATION_OF_DENDRITE_DEVELOPMENT	86	-0.20447	0.10128	0.021754	0.75816	*
REACTOME_SEMA3A_PAK_DEPENDENT_AXON_REPULSION	14	-0.43952	0.2178	0.021806	0.75816	*
REACTOME_DISEASES_OF_SIGNAL_TRANSDUCTION_BY_GROWTH_FACTOR_RECEPTORS_AND_SECOND_MESSENGERS	382	-0.091912	0.045625	0.021986	0.75816	*
GOBP_NEGATIVE_REGULATION_OF_CELL_DIFFERENTIATION	556	-0.078517	0.038988	0.022022	0.75816	*
GOMF_CERAMIDE_1_PHOSPHATE_TRANSFER_ACTIVITY	5	-0.89616	0.44531	0.022096	0.75816	*
REACTOME_REGULATION_OF_PTEN_GENE_TRANSCRIPTION	48	-0.23371	0.11614	0.022103	0.75816	*
GOBP_NEGATIVE_REGULATION_OF_EXTRACELLULAR_MATRIX_DISASSEMBLY	3	-0.83845	0.41708	0.022208	0.75816	*
GOBP_POSITIVE_REGULATION_OF_ASPARTIC_TYPE_PEPTIDASE_ACTIVITY	6	-0.74216	0.36948	0.022294	0.75816	*
GOBP_MAINTENANCE_OF_DNA_REPEAT_ELEMENTS	7	-0.57337	0.28548	0.022309	0.75816	*
DELACROIX_RAR_BOUND_ES	382	-0.092331	0.045997	0.022365	0.75816	*
MARSON_FOXP3_TARGETS_DN	43	-0.27573	0.13739	0.022388	0.75816	*
RIGGI_EWING_SARCOMA_PROGENITOR_DN	173	-0.14253	0.071027	0.022397	0.75816	*
GOBP_NEGATIVE_REGULATION_OF_GENE_EXPRESSION	845	-0.061524	0.030685	0.02249	0.75816	*
PID_HEDGEHOG_GLI_PATHWAY	41	-0.27362	0.13649	0.022505	0.75816	*
EPPERT_LSC_R	35	-0.29566	0.14748	0.022506	0.75816	*
GOBP_REGULATION_OF_CILIUM_ASSEMBLY	82	-0.19429	0.096951	0.022542	0.75816	*
GOMF_TRANSFORMING_GROWTH_FACTOR_BETA_BINDING	21	-0.43712	0.21815	0.022556	0.75816	*
GOBP_MACROAUTOPHAGY	275	-0.10406	0.051941	0.022574	0.75816	*
PUJANA_ATM_PCC_NETWORK	1167	-0.051214	0.025577	0.022633	0.75816	*
KEGG_SNARE_INTERACTIONS_IN_VESICULAR_TRANSPORT	34	-0.31809	0.15887	0.022637	0.75816	*
TARTE_PLASMA_CELL_VS_PLASMABLAST_UP	300	-0.10407	0.051979	0.022645	0.75816	*

## Sheet: Table S5
Table S5. Cell-type specific Mendelian Randomization (csMR) results with MAGMA validation
Cell_Type	Gene	MR_Beta	CI_Lower	CI_Upper	MR_SE	csMR_P	csMR_FDR	MAGMA_P	MAGMA_FDR	MAGMA_Z	MAGMA_Sig	Dual_Validated
Oligodendrocytes	DPYSL5	-0.2138	-0.2791	-0.1486	0.0333	1.30969e-10	2.01693e-08	1.7768e-11	1.47839e-07	-6.6216	Yes	Yes
Oligodendrocytes	MITF	-0.3318	-0.4509	-0.2128	0.0607	4.61459e-08	2.74664e-06	0.00022899	0.069284	-3.5042	No	No
Oligodendrocytes	TMEM184B	-0.3155	-0.4303	-0.2008	0.0586	7.0751e-08	2.74664e-06	0.0025936	0.209515	-2.7952	No	No
Oligodendrocytes	SLC16A8	-0.2812	-0.3842	-0.1781	0.0526	8.91766e-08	2.74664e-06	4.7325e-08	9.84419e-05	-5.3367	Yes	Yes
Oligodendrocytes	SOX10	-0.4302	-0.5879	-0.2725	0.0805	8.91766e-08	2.74664e-06	0.00013972	0.0528427	-3.6336	No	No
Oligodendrocytes	RUNX2	0.1113	0.0703	0.1524	0.021	1.07402e-07	2.75666e-06	0.00018973	0.0607172	-3.554	No	No
Oligodendrocytes	PICK1	-0.1738	-0.2383	-0.1093	0.0329	1.27222e-07	2.79889e-06	1.2998e-07	0.000240333	-5.1504	Yes	Yes
Oligodendrocytes	MICAL3	-0.2055	-0.2975	-0.1134	0.047	1.21668e-05	0.000234211	0.0023115	0.196011	-2.8322	No	No
Oligodendrocytes	MYO1D	0.2368	0.1204	0.3532	0.0594	6.70878e-05	0.00114795	0.0026279	0.209708	-2.7909	No	No
Oligodendrocytes	BAIAP2L2	-0.3026	-0.4558	-0.1494	0.0782	0.000107912	0.00166185	2.4453e-05	0.0162769	-4.0608	Yes	Yes
Oligodendrocytes	DDX59	0.2276	0.1088	0.3464	0.0606	0.000172993	0.0024219	0.010283	0.298385	-2.3159	No	No
Oligodendrocytes	ITPR2	0.1036	0.0486	0.1586	0.0281	0.000224553	0.00284349	7.9083e-05	0.0345292	-3.7779	Yes	Yes
Oligodendrocytes	GSTA4	0.2832	0.1318	0.4346	0.0773	0.00024645	0.00284349	5.2403e-05	0.0311442	-3.8792	Yes	Yes
Oligodendrocytes	POLR2F	-0.1647	-0.253	-0.0763	0.0451	0.000258499	0.00284349	5.5793e-05	0.0317	-3.8639	Yes	Yes
Oligodendrocytes	USP22	-0.2932	-0.4515	-0.1349	0.0808	0.000283249	0.00289399	0.0016722	0.174918	-2.9342	No	No
Oligodendrocytes	STX6	-0.1287	-0.1985	-0.0589	0.0356	0.000300675	0.00289399	0.00015625	0.0541699	-3.6047	No	No
Oligodendrocytes	MARK3	-0.1264	-0.1974	-0.0554	0.0362	0.000481909	0.00436553	0.0030139	0.216454	-2.7463	No	No
Oligodendrocytes	ASAP2	0.0842	0.0367	0.1318	0.0243	0.000519902	0.00444805	0.002049	0.187061	-2.8705	No	No
Oligodendrocytes	ADAM17	-0.2445	-0.392	-0.0969	0.0753	0.0011652	0.00944422	0.0040885	0.234119	-2.6447	No	No
Oligodendrocytes	MAST4	-0.1198	-0.1926	-0.047	0.0371	0.00125227	0.00964249	0.0043477	0.239138	-2.6238	No	No
Oligodendrocytes	CNPPD1	-0.181	-0.2947	-0.0672	0.0581	0.00182585	0.0133895	0.00044125	0.0914839	-3.3255	No	No
Oligodendrocytes	LLGL1	0.1563	0.0553	0.2573	0.0515	0.00241912	0.0169338	0.012189	0.311153	-2.2511	No	No
Oligodendrocytes	ADAM10	0.1162	0.0397	0.1928	0.039	0.00291221	0.0186883	0.028891	0.385096	-1.8973	No	No
Oligodendrocytes	EIF4G3	-0.1748	-0.2898	-0.0597	0.0587	0.00291246	0.0186883	0.027409	0.37999	-1.9203	No	No
Oligodendrocytes	PREX1	-0.1153	-0.1937	-0.0369	0.04	0.00393432	0.0242354	0.027988	0.381557	-1.9112	No	No
Oligodendrocytes	KDM4B	-0.172	-0.2911	-0.053	0.0607	0.00462136	0.0273727	0.031834	0.391839	-1.8545	No	No
Oligodendrocytes	GPR137C	-0.2123	-0.3626	-0.062	0.0767	0.00562825	0.0321019	0.0036316	0.226684	-2.6845	No	No
Oligodendrocytes	WDR6	0.1549	0.0448	0.2651	0.0562	0.0058383	0.0321107	0.012937	0.311153	-2.2281	No	No
Oligodendrocytes	TPM1	-0.194	-0.3333	-0.0547	0.0711	0.00635269	0.0337349	0.010357	0.298385	-2.3131	No	No
Oligodendrocytes	ASPHD1	-0.1424	-0.2451	-0.0396	0.0524	0.00659824	0.033871	0.01691	0.331622	-2.1222	No	No
Oligodendrocytes	CDC42	0.1475	0.0379	0.2571	0.0559	0.00835189	0.04149	0.024581	0.367853	-1.9672	No	No
Oligodendrocytes	EIF2B2	-0.1926	-0.3385	-0.0466	0.0745	0.00970349	0.0462175	0.012415	0.311153	-2.244	No	No
Oligodendrocytes	SMIM22	0.17	0.0408	0.2992	0.0659	0.00990374	0.0462175	0.0131	0.312507	-2.2232	No	No
Oligodendrocytes	ERI1	0.1986	0.0461	0.3512	0.0778	0.0107136	0.0485265	0.0098312	0.292667	-2.3327	No	No
OPCs	DPYSL5	-0.2328	-0.3072	-0.1585	0.0379	8.48469e-10	7.0423e-08	1.7768e-11	1.47839e-07	-6.6216	Yes	Yes
OPCs	DST	-0.1998	-0.3106	-0.089	0.0565	0.000408923	0.0116119	0.001178	0.150551	-3.0413	No	No
OPCs	RAPGEF3	-0.2438	-0.3801	-0.1075	0.0695	0.000454847	0.0116119	0.037513	0.41314	-1.7803	No	No
OPCs	TICRR	-0.2109	-0.3307	-0.0911	0.0611	0.000559609	0.0116119	0.0082495	0.278725	-2.3977	No	No
OPCs	ADAM17	-0.2024	-0.3263	-0.0785	0.0632	0.00136766	0.0227032	0.0040885	0.234119	-2.6447	No	No
Astrocytes	DPYSL5	-0.2475	-0.3271	-0.168	0.0406	1.0729e-09	9.11962e-08	1.7768e-11	1.47839e-07	-6.6216	Yes	Yes
Astrocytes	TICRR	-0.208	-0.3191	-0.097	0.0567	0.000241567	0.0102406	0.0082495	0.278725	-2.3977	No	No
Astrocytes	ZNF34	-0.2698	-0.421	-0.1186	0.0771	0.00046965	0.0102406	0.00051684	0.0985677	-3.2812	No	No
Astrocytes	MARK3	-0.2032	-0.3173	-0.0891	0.0582	0.000481909	0.0102406	0.0030139	0.216454	-2.7463	No	No
Microglia	CENPA	-0.4437	-0.5791	-0.3083	0.0691	1.32319e-10	9.79163e-09	0.00065888	0.110743	-3.2121	No	No
Microglia	PRDM5	0.2171	0.1256	0.3085	0.0467	3.29721e-06	0.000121997	1.3916e-12	2.31576e-08	-6.9883	Yes	Yes
Microglia	BEND6	-0.0979	-0.1592	-0.0366	0.0313	0.0017565	0.0433269	0.0085913	0.280148	-2.3828	No	No
Excitatory_Neurons	DDX59	0.2122	0.1014	0.3229	0.0565	0.000172993	0.0130446	0.010283	0.298385	-2.3159	No	No
Excitatory_Neurons	SCFD1	-0.2105	-0.324	-0.0971	0.0579	0.000274622	0.0130446	1.848e-05	0.0128136	-4.1257	Yes	Yes
Excitatory_Neurons	ZNF34	-0.238	-0.3724	-0.1036	0.0686	0.000518235	0.0139701	0.00051684	0.0985677	-3.2812	No	No
Excitatory_Neurons	MARK3	-0.16	-0.2512	-0.0688	0.0466	0.000588217	0.0139701	0.0030139	0.216454	-2.7463	No	No
Excitatory_Neurons	EIF2AK3	-0.2009	-0.3197	-0.0822	0.0606	0.00090941	0.0171504	0.0053345	0.255542	-2.5534	No	No
Excitatory_Neurons	C16orf95	0.2553	0.1008	0.4099	0.0789	0.00120322	0.0171504	2.9187e-07	0.000381527	-4.9965	Yes	Yes
Excitatory_Neurons	LLGL1	0.2181	0.0855	0.3508	0.0677	0.00126371	0.0171504	0.012189	0.311153	-2.2511	No	No
Excitatory_Neurons	SLC12A8	0.2123	0.0756	0.349	0.0697	0.00234022	0.0277901	0.00078699	0.122395	-3.1607	No	No
Pericytes	HTATIP2	-0.197	-0.2908	-0.1031	0.0479	3.87971e-05	0.000737144	0.0063334	0.258993	-2.493	No	No
Pericytes	ITPR2	-0.1698	-0.2737	-0.0659	0.053	0.00135454	0.0128681	7.9083e-05	0.0345292	-3.7779	Yes	Yes
Pericytes	IL1RL1	0.1195	0.0326	0.2064	0.0443	0.00702027	0.0444617	0.0082512	0.278725	-2.3976	No	No

## Sheet: Table S6
Table S6. Spatial transcriptomic validation of dual-FDR validated genes using gsMap
Dataset	Gene	csMR_CellType	GSS_Top1	GSS_Top2	GSS_Top3	Top1_MeanGSS	Validation
GSE280570_TC (DH2a)	DPYSL5	Oligo/OPCs/Astro	Excitatory_Neurons	Astrocytes	Oligodendrocytes	1.008	PARTIAL
GSE280570_TC (DH2a)	PICK1	Oligodendrocytes	Excitatory_Neurons	Astrocytes	Oligodendrocytes	0.95	PARTIAL
GSE280570_TC (DH2a)	BAIAP2L2	Oligodendrocytes	Oligodendrocytes	Astrocytes	Excitatory_Neurons	0.443	CONCORDANT
GSE280570_TC (DH2a)	ITPR2	Oligo/Pericytes	Astrocytes	Oligodendrocytes	Excitatory_Neurons	0.663	PARTIAL
GSE280570_TC (DH2a)	GSTA4	Oligodendrocytes	Excitatory_Neurons	Astrocytes	Oligodendrocytes	1.55	PARTIAL
GSE280570_TC (DH2a)	POLR2F	Oligodendrocytes	Excitatory_Neurons	Astrocytes	Oligodendrocytes	1.129	PARTIAL
GSE280570_TC (DH2a)	PRDM5	Microglia	Oligodendrocytes	Astrocytes	Excitatory_Neurons	0.267	DISCORDANT
GSE280570_TC (DH2a)	SCFD1	Excitatory_Neurons	Excitatory_Neurons	Astrocytes	Oligodendrocytes	0.99	CONCORDANT
GSE280570_TC (DH2a)	C16orf95	Excitatory_Neurons	Astrocytes	Excitatory_Neurons	Oligodendrocytes	0.49	PARTIAL
GSE296789_dACC	DPYSL5	Oligo/OPCs/Astro	Oligodendrocytes	Excitatory_Neurons	Neurons	0.943	CONCORDANT
GSE296789_dACC	SLC16A8	Oligodendrocytes	Oligodendrocytes	Neurons	Excitatory_Neurons	0.309	CONCORDANT
GSE296789_dACC	PICK1	Oligodendrocytes	Neurons	Astrocytes	Excitatory_Neurons	0.839	DISCORDANT
GSE296789_dACC	BAIAP2L2	Oligodendrocytes	Neurons	Astrocytes	Oligodendrocytes	0.472	PARTIAL
GSE296789_dACC	ITPR2	Oligo/Pericytes	Astrocytes	Excitatory_Neurons	Oligodendrocytes	1.024	PARTIAL
GSE296789_dACC	GSTA4	Oligodendrocytes	Excitatory_Neurons	Neurons	Astrocytes	1.651	DISCORDANT
GSE296789_dACC	POLR2F	Oligodendrocytes	Oligodendrocytes	Excitatory_Neurons	Neurons	0.78	CONCORDANT
GSE296789_dACC	PRDM5	Microglia	Astrocytes	Oligodendrocytes	Neurons	0.411	DISCORDANT
GSE296789_dACC	SCFD1	Excitatory_Neurons	Neurons	Excitatory_Neurons	Astrocytes	1.067	CONCORDANT
GSE296789_dACC	C16orf95	Excitatory_Neurons	Astrocytes	Neurons	Oligodendrocytes	0.47	PARTIAL
